# Supplementary material for: The mTOR Signaling Pathway Activity and Vitamin D Availability Control the Expression of Most Autism Predisposition Genes
Source: Int J Mol Sci. 2019 Dec 15;20(24):6332. doi: 10.3390/ijms20246332 (PMC6940974; doi:10.3390/ijms20246332)
Supplement: Supplementary file 1 [file ijms-20-06332-s001.zip]

Archive with 4 entries (4 files):
- Supplementary table S1.xlsx
- Supplementary table S2.xlsx
- Supplementary table S3.xlsx
- Supplementary table S4.xlsx
