# Supplementary material for: The mTOR Signaling Pathway Activity and Vitamin D Availability Control the Expression of Most Autism Predisposition Genes
Source: Int J Mol Sci. 2019 Dec 15;20(24):6332. doi: 10.3390/ijms20246332 (PMC6940974; doi:10.3390/ijms20246332)
Supplement: Supplementary file 1 [file ijms-20-06332-s001.zip › Supplementary table S2.xlsx]

## Sheet: Complete gene set Gene symbol
SFARI Gene full	SFARI Gene categories 1-3	FMRP target genes Darnell et al.,2011	FMRP target genes Jansen et al.,2017	mTOR signalling pathway genes Caron et al., 2010	KEGG mTOR-regulators	mTOR-sensitive genes Gandin et al., 2016	Vitamin D responsive genes Wang et al., 2005	Vitamin D responsive elements (DR3) Wang et al., 2005
ABAT	ACHE	AAK1	HSA:1000	ABL1	hsa:10000	A2M	7H3	182-FIP
ABCA10	ADA	AATK	HSA:10000	ACTB	hsa:10325	AAAS	ABAT	A1BG
ABCA13	ADCY3	ABCA2	HSA:10061	AGPAT2	hsa:10542	AAGAB	ABCA1	AACS
ABCA7	ADNP	ABCA3	HSA:10072	AKT1	hsa:10641	AAK1	ABCB5	AAMP
ACE	AGAP2	ABCG1	HSA:10073	AKT1S1	hsa:10670	AAMDC	ABHD3	AASDHPPT
ACHE	AGO1	ABR	HSA:10079	APC	hsa:107080638	AAMP	ABLIM1	AAT1
ACTN4	AHDC1	ACCN1	HSA:10111	ARAF1	hsa:11211	AAR2	ACAD8	AATF
ACY1	AKAP9	ACLY	HSA:10112	ARHGEF6	hsa:1147	AARS	ACADM	ABCA7
ADA	AMPD1	ACO2	HSA:10127	ARHGEF7	hsa:127124	AASDH	ADAM19	ABCA9
ADAMTS18	AMT	ACTB	HSA:10131	ATM	hsa:153129	AASDHPPT	ADAM28	ABCB6
ADARB1	ANK2	ADAP1	HSA:10142	ATR	hsa:1855	AATF	ADAMTS15	ABCC1
ADCY3	ANK3	ADARB1	HSA:10144	AXIN1	hsa:1856	ABAT	ADAMTS20	ABCC10
ADCY5	ANKRD11	ADCY1	HSA:10153	BAD	hsa:1857	ABCA12	ADD3	ABCC2
ADK	ANXA1	ADCY5	HSA:10155	BDP1	hsa:1975	ABCA2	ADRA1B	ABCD2
ADNP	APBB1	ADD1	HSA:10181	BNIP3	hsa:1977	ABCA5	ADRB2	ABCD3
ADORA2A	APH1A	ADNP	HSA:10194	BRAF	hsa:1978	ABCB5	AIG1	ABCF1
ADORA3	ARID1B	ADRBK1	HSA:10296	BRF1	hsa:201163	ABCB7	AKAP12	ABCF3
ADRB2	ASAP2	AFF3	HSA:10297	BTRC	hsa:207	ABCB8	AKR1C1	ABHD9
ADSL	ASH1L	AFF4	HSA:103	C19ORF2	hsa:208	ABCB9	AKR1C3	ABI3
AFF2	ASPM	AGAP1	HSA:1039	CAB39	hsa:220441	ABCC10	ALCAM	ABL1
AFF4	ASTN2	AGAP2	HSA:10395	CALM1	hsa:23175	ABCC3	ALDH5A1	ACACB
AGAP1	ASXL3	AGAP3	HSA:104	CAMKK2	hsa:245973	ABCC5	ALMS1	ACADS
AGAP2	ATP10A	AGPAT3	HSA:10403	CCNA2	hsa:2475	ABCC6	ALOX12	ACAT1
AGBL4	ATP2B2	AGRN	HSA:10460	CCNB1	hsa:253260	ABCD1	ALOX5	ACBD3
AGMO	AUTS2	AGTPBP1	HSA:10482	CCND1	hsa:253314	ABCD4	ALS2	ACBD4
AGO1	AVPR1A	AHDC1	HSA:10483	CCNE1	hsa:2535	ABCE1	ALS2CL	ACF
AGTR2	BAZ2B	AKAP6	HSA:10497	CCT2	hsa:27330	ABCF1	AMH	ACO1
AHDC1	BCKDK	AKAP9	HSA:10514	CCT3	hsa:2885	ABCF2	AMOTL1	ACO2
AHI1	BCL11A	AKT3	HSA:10564	CCT4	hsa:2887	ABCF3	ANKMY2	ACOX3
AKAP9	BTAF1	ALDOA	HSA:10565	CCT5	hsa:28956	ABHD10	ANKRD10	ACP5
ALDH1A3	CACNA1D	ALDOC	HSA:10574	CCT6A	hsa:2932	ABHD14A	ANTXR2	ACP6
ALDH5A1	CACNA1E	ALS2	HSA:10579	CCT7	hsa:3265	ABHD14B	AOF1	ACPT
ALG6	CACNA1H	AMPH	HSA:10592	CCT8	hsa:3479	ABHD16A	AOF2	ACRV1
ALOX5AP	CACNA2D3	ANAPC1	HSA:10594	CDC2	hsa:3480	ABHD17B	APCDD1	ACTC
AMBRA1	CACNB2	ANK1	HSA:10615	CDC20	hsa:3551	ABHD2	AREG	ACTL7B
AMPD1	CAPRIN1	ANK2	HSA:107	CDC42	hsa:3630	ABHD5	ARH	ACTRT1
AMT	CC2D1A	ANK3	HSA:107	CDK2	hsa:3643	ABI1	ARHGAP10	ACVRL1
ANK2	CCNG1	ANKRD11	HSA:10765	CDK4	hsa:3667	ABI2	ARHGAP5	ACY-3
ANK3	CCT4	ANKRD17	HSA:10777	CDK6	hsa:3845	ABLIM1	ARHGEF16	AD023
ANKRD11	CDC42BPB	ANKRD52	HSA:10781	CDKN1B	hsa:387	ABLIM3	ARHGEF3	ADAM17
ANKS1B	CDH13	AP1B1	HSA:10808	CHUK	hsa:389541	ABR	ARID3B	ADAM7
ANXA1	CELF4	AP2A1	HSA:10844	CKS1B	hsa:4040	ABRACL	ARL2BP	ADAMTS14
AP1S2	CEP135	AP2A2	HSA:10868	CLIP1	hsa:4041	ABT1	ARL4A	ADAMTS18
APBA2	CEP41	AP2B1	HSA:10869	CREBBP	hsa:4893	ABTB1	ARL8	ADAMTS3
APBB1	CGNL1	AP3D1	HSA:109	CRK	hsa:51256	ACAA2	ARRDC4	ADAMTS6
APC	CHD2	APBA1	HSA:10908	CSNK1E	hsa:51382	ACACA	ASB1	ADAMTS7
APH1A	CHD8	APBB1	HSA:10939	CSNK2A1	hsa:51384	ACAD10	ASPH	ADAT1
APP	CHMP1A	APC	HSA:10940	CSNK2A2	hsa:51606	ACAD11	ATF3	ADCY4
AR	CHRNA7	APC2	HSA:10970	CTNNB1	hsa:5170	ACAD8	ATF6	ADCYAP1
ARHGAP11B	CIB2	APLP1	HSA:10985	CUL1	hsa:51719	ACAD9	ATM	ADH7
ARHGAP15	CIC	APOE	HSA:10994	CUL4A	hsa:523	ACADM	ATP8B1	ADM2
ARHGAP24	CLASP1	APP	HSA:10999	CUL7	hsa:525	ACADVL	ATP9B	ADORA2A
ARHGAP32	CNKSR2	ARAP2	HSA:11004	DCAF4	hsa:526	ACAT2	B4GALT1	ADPRHL2
ARHGAP33	CNOT3	ARF3	HSA:11033	DDB1	hsa:528	ACBD4	B4GALT6	ADPRTL3
ARHGAP5	CNR1	ARFGEF1	HSA:11044	DDIT4	hsa:529	ACBD5	BAIAP1	ADRA1D
ARHGEF10	CNTN4	ARHGAP20	HSA:1108	DEPDC6	hsa:5290	ACBD6	BAIAP2	ADRBK2
ARHGEF9	CNTN5	ARHGAP21	HSA:111	DGKZ	hsa:5291	ACCS	BAIAP2L2	ADRM1
ARID1B	CNTN6	ARHGAP23	HSA:11120	DOCK1	hsa:5293	ACIN1	BARX1	AEBP2
ARNT2	CNTNAP2	ARHGAP32	HSA:11124	DOCK7	hsa:5295	ACKR3	BAZ2A	AF15Q14
ARX	CNTNAP4	ARHGAP33	HSA:11128	DVL1	hsa:5296	ACLY	BCAS1	AGL
ASAP2	CPEB4	ARHGEF11	HSA:11169	DYRK1A	hsa:534	ACO1	BCL11B	AGRP
ASH1L	CTCF	ARHGEF12	HSA:11176	EEF1A2	hsa:54361	ACOT1	BDNF	AGTRL1
ASMT	CTNNB1	ARHGEF17	HSA:11188	EEF1B4	hsa:54468	ACOT13	BENE	AGXT
ASPM	CTNND2	ARHGEF2	HSA:113146	EEF2	hsa:54541	ACOT2	BIRC3	AHCY
ASS1	CTTNBP2	ARHGEF4	HSA:11319	EEF2K	hsa:55004	ACOT7	BIVM	AHRR
ASTN2	CUL3	ARHGEF7	HSA:11325	EIF1B	hsa:55437	ACOT8	BLVRA	AIG1
ASXL3	CUL7	ARID1A	HSA:11336	EIF2B5	hsa:55615	ACOT9	BMP2	AIM1L
ATG7	CUX1	ARID1B	HSA:114787	EIF2S1	hsa:5562	ACOX1	BMP6	AIRE
ATP10A	CYFIP1	ARID2	HSA:114789	EIF2S2	hsa:5563	ACP1	BNIP3	AKR1B1
ATP1A1	DAPP1	ARNT2	HSA:114826	EIF2S3	hsa:5578	ACP2	BNIP3L	AKR1C1
ATP1A3	DDX3X	ARPP21	HSA:114928	EIF3A	hsa:5579	ACP6	BTBD11	AKR1C2
ATP2B2	DEAF1	ARRB1	HSA:115426	EIF4A1	hsa:5582	ACRBP	C10ORF45	AKR1D1
ATP6V0A2	DENR	ARVCF	HSA:115703	EIF4B	hsa:5594	ACSF3	C12ORF2	AKR7A2
ATP8A1	DIP2A	ASH1L	HSA:115950	EIF4E	hsa:5595	ACTB	C12ORF22	ALDH1A3
ATRNL1	DIP2C	ATF7IP	HSA:116236	EIF4EBP1	hsa:5604	ACTG1	C14ORF128	ALDH3B1
ATRX	DISC1	ATG2A	HSA:116496	EIF4G1	hsa:5605	ACTL6A	C14ORF149	ALDH4A1
ATXN7	DLGAP1	ATG2B	HSA:116984	ELMO1	hsa:5728	ACTL8	C14ORF160	ALDOA
AUTS2	DNMT3A	ATG9A	HSA:116985	ETV7	hsa:57521	ACTN1	C16ORF45	ALDOB
AVP	DOCK8	ATMIN	HSA:116986	FADD	hsa:57600	ACTN4	C18ORF2	ALG3
AVPR1A	DPP10	ATN1	HSA:116987	FBXW5	hsa:58528	ACTR10	C1ORF24	ALG6
AVPR1B	DPYSL2	ATP13A2	HSA:116987	FBXW7	hsa:5894	ACTR1A	C20ORF119	ALOX15
AZGP1	DSCAM	ATP1A1	HSA:116988	FBXW8	hsa:6009	ACTR1B	C20ORF22	ALPI
BAIAP2	DYNC1H1	ATP1A2	HSA:117246	FGFR3	hsa:6194	ACTR2	C20ORF70	ALPP
BAZ2B	DYRK1A	ATP1A3	HSA:117248	FKBP1A	hsa:6195	ACTR3	C20ORF82	ALPPL2
BBS4	EFR3A	ATP1B1	HSA:118	FKBP8	hsa:6196	ACTR3C	C21ORF96	ALS2
BCAS1	EHMT1	ATP2A2	HSA:118	FOXO1	hsa:6197	ACTR6	C3ORF4	ALS2CR15
BCKDK	ELAVL3	ATP2B2	HSA:120114	FOXO3	hsa:6198	ACTR8	C6ORF107	ALS2CR2
BCL11A	ELP4	ATP2B4	HSA:121227	FZD1	hsa:6199	ACVR1B	C6ORF118	ALS2CR3
BCL2	EMSY	ATP5A1	HSA:121551	FZD10	hsa:6249	ACY1	C6ORF141	ALS2CR7
BDNF	EP400	ATP5B	HSA:123169	FZD2	hsa:6396	ADAL	C6ORF143	ALX3
BICDL1	ERBIN	ATP6V0A1	HSA:124842	FZD3	hsa:64121	ADAM10	C6ORF85	ALX4
BIN1	ETFB	ATP6V0D1	HSA:125058	FZD4	hsa:64223	ADAM17	C9ORF13	AMBN
BIRC6	FAM92B	ATP6V1B2	HSA:125950	FZD5	hsa:6446	ADAM9	C9ORF55	AMIGO3
BRAF	FBN1	ATP9A	HSA:126070	FZD6	hsa:64798	ADAMTSL2	C9ORF72	AMOT
BRCA2	FOXP1	ATXN1	HSA:126375	FZD7	hsa:6502	ADAR	CA2	AMOTL1
BRD4	FOXP2	AUTS2	HSA:1314	FZD8	hsa:6520	ADAT2	CAB39	AMT
BRINP1	GABRB3	B3GAT1	HSA:134957	FZD9	hsa:652968	ADAT3	CALML3	ANAPC7
BST1	GABRG3	BAI1	HSA:135114	GIT1	hsa:6654	ADCK1	CAP350	ANC_2H01
BTAF1	GALNT8	BAI2	HSA:136051	GIT2	hsa:6655	ADCK5	CAPN7	ANGPT4
C12ORF57	GGNBP2	BAP1	HSA:1362	GNAI2	hsa:673	ADCY1	CARD15	ANKK1
C15ORF62	GIGYF1	BAT2	HSA:1376	GNB1	hsa:6794	ADD1	CARHSP1	ANKMY2
C3ORF58	GIGYF2	BAT2L1	HSA:137964	GNGT1	hsa:7124	ADGRE5	CASK	ANKRA2
C4B	GPC4	BAT2L2	HSA:140730	GOLPH3	hsa:7132	ADGRF2	CASP1	ANKRD11
CA6	GPHN	BAT3	HSA:140809	GRB2	hsa:7248	ADGRF3	CASP4	ANKRD23
CACNA1A	GRIA1	BAZ2A	HSA:144100	GRLF1	hsa:7249	ADGRG1	CBLB	ANKRD29
CACNA1B	GRID1	BCAN	HSA:1455	GSK3A	hsa:729438	ADGRG6	CBX2	ANLN
CACNA1C	GRIK2	BCL9L	HSA:145567	GSK3B	hsa:7471	ADGRV1	CCL20	ANXA11
CACNA1D	GRIK5	BCR	HSA:1462	GTF3A	hsa:7472	ADH5	CCND2	ANXA13
CACNA1E	GRIN1	BIRC6	HSA:146923	GTF3C1	hsa:7473	ADI1	CCNG2	AP1B1
CACNA1F	GRIN2B	BMPR2	HSA:1477	HDAC1	hsa:7474	ADIPOR2	CD14	AP1G1
CACNA1G	GRIP1	BPTF	HSA:147923	HIF1A	hsa:7475	ADIRF	CD86	AP1G2
CACNA1H	HECTD4	BRD4	HSA:148156	HRAS	hsa:7476	ADK	CD97	AP2A1
CACNA1I	HECW2	BRSK1	HSA:148398	HSP90AA1	hsa:7477	ADORA1	CDA	AP2S1
CACNA2D1	HIVEP3	BRSK2	HSA:1495	HSPA4	hsa:7478	ADPRHL1	CDC25A	AP3M1
CACNA2D3	HMGN1	BSN	HSA:150465	IGBP1	hsa:7479	ADPRM	CDC2L6	AP3S2
CACNB2	ICA1	BZRAP1	HSA:150737	IKBKB	hsa:7480	ADRBK1	CDS1	AP4M1
CADM1	ILF2	C11ORF41	HSA:1523	IKBKG	hsa:7481	ADRM1	CDW92	APBA2BP
CADM2	INTS6	C14ORF4	HSA:154796	INSR	hsa:7482	ADSL	CDYL	APC
CADPS2	IRF2BPL	C19ORF26	HSA:155435	IRS1	hsa:7483	AFTPH	CEBPB	APEH
CAMK2A	ITGB3	C20ORF117	HSA:156	KIAA0652	hsa:7484	AGA	CENTG3	APEX1
CAMK2B	JARID2	C20ORF12	HSA:157922	KRAS	hsa:7855	AGAP2	CFL2	APG10L
CAMK4	KAT2B	C2CD2L	HSA:158158	LEF1	hsa:79109	AGAP3	CGA	APG3L
CAMSAP2	KAT6A	CABIN1	HSA:159195	LPIN1	hsa:79726	AGBL2	CGNL1	APG4C
CAMTA1	KATNAL2	CACNA1A	HSA:16	LRP5	hsa:7976	AGBL5	CHD9	APOA1
CAPN12	KCNJ10	CACNA1B	HSA:160	LRP6	hsa:80326	AGFG2	CHIC2	APOA4
CAPRIN1	KCNQ2	CACNA1E	HSA:160518	LZTR1	hsa:81029	AGPAT1	CHST11	APOC1
CARD11	KCNQ3	CACNA1G	HSA:160851	MAP2K1	hsa:8131	AGPAT5	CHST3	APOC3
CASC4	KDM4C	CACNA1I	HSA:161	MAP3K2	hsa:8140	AGPAT9	CHST7	APPBP1
CASK	KDM5B	CACNB1	HSA:161	MAP3K3	hsa:81617	AGR2	CITED4	APXL
CBLN1	KDM5C	CACNB3	HSA:1612	MAP3K7	hsa:81929	AGTPBP1	CLASP1	AQP2
CBS	KDM6A	CADPS	HSA:161582	MAP4K3	hsa:8321	AGTRAP	CLASP2	AQP5
CC2D1A	KDM6B	CALM1	HSA:1616	MAPK1	hsa:8322	AHCY	CLC	AQP6
CCDC88C	KIAA1586	CALM3	HSA:161725	MAPK13	hsa:8323	AHCYL1	CLDN1	ARAF1
CCDC91	KIF14	CAMK2A	HSA:162	MAPK14	hsa:8324	AHI1	CLEC2D	ARD1
CCNG1	KIRREL3	CAMK2B	HSA:162	MAPK3	hsa:8325	AHNAK	CLGN	ARF4L
CCNK	KMT2A	CAMK2N1	HSA:163	MAPK8	hsa:8326	AHSA1	CLMN	ARFGAP1
CCT4	KMT2C	CAMKK2	HSA:163	MAPKAP1	hsa:83667	AIF1L	CMIP	ARG99
CD276	KMT2E	CAMSAP1	HSA:1642	MAPKAPK2	hsa:8408	AIFM1	CMKOR1	ARH
CD38	KMT5B	CAMSAP1L1	HSA:1659	MDM2	hsa:84219	AIFM2	CNGB1	ARHE
CD44	LAMB1	CAMTA1	HSA:1660	MKNK2	hsa:84335	AIG1	CNTNAP4	ARHGAP10
CD99L2	LEO1	CAMTA2	HSA:1662	MLST8	hsa:8503	AIMP1	COL12A1	ARHGAP22
CDC42BPB	LZTR1	CAND1	HSA:166647	MTOR	hsa:8649	AIMP2	COL13A1	ARHGAP26
CDH10	MACROD2	CASKIN1	HSA:1778	MYC	hsa:89780	AIP	COL16A1	ARHGAP8
CDH11	MAGEL2	CBX6	HSA:1785	MYCBP2	hsa:90423	AK1	COL1A1	ARHGDIA
CDH13	MBD5	CBX6-NPTXR	HSA:1786	NCBP1	hsa:92335	AK2	COL22A1	ARHGEF1
CDH22	MBOAT7	CDC42BPA	HSA:1793	NCBP2	hsa:9296	AK4	COL4A1	ARHGEF11
CDH8	MECP2	CDC42BPB	HSA:1809	NCK1	hsa:9470	AK6	COLEC12	ARHGEF19
CDH9	MED13	CDK16	HSA:182	NDRG1	hsa:9550	AK8	COPL	ARHN
CDK13	MED13L	CDK17	HSA:1822	NEDD4L	hsa:96459	AKAP1	CPA4	ARID1B
CDKL5	MET	CDK5R1	HSA:1850	NF1	hsa:9675	AKAP11	CPD	ARID2
CDKN1B	MFRP	CDK5R2	HSA:1951	NFKB1	hsa:9681	AKAP13	CPEB2	ARID4B
CECR2	MIR137	CDKL5	HSA:1952	NFKBIA	hsa:9706	AKAP8L	CPNE8	ARID5A
CELF4	MSNP1AS	CELF5	HSA:1954	NFYA	hsa:9894	AKAP9	CREG1	ARID5B
CELF6	MTOR	CELSR2	HSA:197131	NRAS		AKIRIN2	CREG2	ARIH1
CEP135	MYH10	CELSR3	HSA:1981	PABPC1		AKR1A1	CROC4	ARK5
CEP290	MYO5A	CHD3	HSA:20	PAK1		AKR1C2	CSF1	ARL12
CEP41	MYO9B	CHD4	HSA:2009	PAK2		AKR1C3	CSMD2	ARL2BP
CGNL1	MYT1L	CHD5	HSA:2017	PDCD4		AKT1S1	CST6	ARL7
CHD1	NAA15	CHD6	HSA:2033	PDGFRB		AKT2	CT120	ARL8
CHD2	NAV2	CHD8	HSA:2043	PDK1		AKTIP	CTSD	ARMC4
CHD3	NCKAP1	CHN1	HSA:2058	PHLPP1		ALAD	CUL3	ARMET
CHD5	NCOR1	CHN2	HSA:2064	PIK3C3		ALAS1	CXADR	ARPC3
CHD7	NEXMIF	CHST2	HSA:2071	PIK3CA		ALCAM	CXCL11	ARPC4
CHD8	NINL	CIC	HSA:21	PIK3R2		ALDH16A1	CXCL14	ARPC5L
CHKB	NLGN1	CIT	HSA:211	PLD1		ALDH18A1	CXORF6	ARPP-19
CHMP1A	NLGN3	CKAP5	HSA:2110	PLK1		ALDH1B1	CYB5R2	ARR3
CHRM3	NLGN4X	CKB	HSA:2132	PML		ALDH3A2	CYP19A1	ARRB2
CHRNA7	NR3C2	CLASP1	HSA:2137	POLDIP3		ALDH3B2	CYP24A1	ARX
CHRNB3	NRXN1	CLASP2	HSA:2176	POLR1B		ALDH5A1	CYP26B1	AS3MT
CHST5	NRXN3	CLCN3	HSA:2177	POLR3F		ALDH6A1	CYP2S1	ASAHL
CIB2	NUAK1	CLEC16A	HSA:2186	PPARG		ALDH7A1	CYP3A5	ASAM
CIC	NUDCD2	CLIP3	HSA:2186	PPARGC1A		ALDH9A1	CYP3A7	ASB7
CLASP1	OPHN1	CLSTN1	HSA:2195	PPP1CA		ALDOA	CYR61	ASCL2
CLN8	OR52M1	CLTC	HSA:2200	PPP1CC		ALG1	DAAM1	ASCL3
CLSTN2	OTUD7A	CNP	HSA:2201	PPP1R15A		ALG10	DAB2IP	ASRGL1
CLSTN3	OXTR	COBL	HSA:221002	PPP2R4		ALG10B	DAND5	ASS
CLTCL1	P2RX5	COPG	HSA:221061	PRKAA1		ALG11	DAPK1	ASTN
CMIP	P4HA2	CPE	HSA:226	PRKAB1		ALG12	DAPP1	ASTN2
CNGB3	PAH	CPLX1	HSA:2261	PRKAG3		ALG13	DCBLD2	ATF5
CNKSR2	PAK2	CPLX2	HSA:22848	PRKCA		ALG14	DCN	ATP10A
CNOT3	PARD3B	CPT1C	HSA:22853	PRKCD		ALG1L	DDX26B	ATP1A1
CNR1	PAX5	CREBBP	HSA:22856	PRR5		ALG3	DGAT2	ATP1A2
CNR2	PER2	CRMP1	HSA:22880	PRR5L		ALG5	DHFR	ATP1B1
CNTN3	PHB	CRTC1	HSA:22883	PTENP1		ALG8	DHRS3	ATP1B2
CNTN4	PHF2	CTBP1	HSA:22884	PTK2		ALKBH1	DKFZP434J0226	ATP1B3
CNTN5	PHF3	CTNNB1	HSA:22893	PTPN11		ALKBH2	DKFZP434K2435	ATP2A3
CNTN6	PHIP	CTNND2	HSA:22920	PTPN12		ALKBH3	DKFZP434L142	ATP5G2
CNTNAP2	PHRF1	CUL9	HSA:22937	PXN		ALKBH5	DKFZP667G2110	ATP5J
CNTNAP3	PLCB1	CUX1	HSA:22950	RAF1		ALMS1	DKFZP686H1423	ATP5L
CNTNAP4	PLXNA4	CUX2	HSA:22980	RASA1		AMBRA1	DKFZP761P0423	ATP6V0C
CNTNAP5	PLXNB1	CYFIP2	HSA:22982	RB1		AMD1	DKFZP762A217	ATP6V0D1
COL28A1	POGZ	DAB2IP	HSA:22984	RB1CC1		AMIGO2	DLGAP1	ATP6V0E
CPEB4	PON1	DAGLA	HSA:22993	RBL2		AMIGO3	DLX2	ATP6V1B1
CPT2	PREX1	DAPK1	HSA:22995	RBX1		AMMECR1	DMXL2	ATP6V1B2
CREBBP	PRICKLE1	DBC1	HSA:23	RELA		AMMECR1L	DNAJC3	ATP6V1C1
CRHR2	PRICKLE2	DCAF6	HSA:230	RHEB		AMOT	DNER	ATP6V1E2
CSMD1	PRKCB	DCLK1	HSA:23005	RHEBL1		AMOTL1	DOCK1	ATP8B1
CSNK1D	PRKN	DCTN1	HSA:23020	RHOA		AMOTL2	DOCK11	ATP8B3
CSNK1E	PRODH	DDN	HSA:23028	RICTOR		AMPD2	DOCK4	ATPAF1
CTCF	PTCHD1	DDX24	HSA:23030	RIPK1		AMPD3	DRCTNNB1A	ATPAF2
CTNNA2	PTEN	DENND5A	HSA:23042	RIT1		AMY1A	DSIPI	ATPIF1
CTNNA3	PTK7	DGCR2	HSA:23049	RNF123		AMY1B	DTX4	AUP1
CTNNB1	PYHIN1	DGKZ	HSA:23053	RPS6		AMY1C	DUSP10	AVPI1
CTNND2	RAB2A	DHX30	HSA:23061	RPS6KA1		AMZ2	DUSP5	AXUD1
CTTNBP2	RAB43	DICER1	HSA:23066	RPS6KA3		ANAPC1	DXYS155E	AZGP1
CUL3	RAI1	DIDO1	HSA:23070	RPS6KB1		ANAPC10	EAF2	B3GALT2
CUL7	RANBP17	DIP2A	HSA:23078	RPS6KB2		ANAPC11	EDN1	B3GALT4
CUX1	RBFOX1	DIP2B	HSA:23108	RPTOR		ANAPC13	EFNB2	B3GALT5
CUX2	RBM27	DIP2C	HSA:23127	RRAGA		ANAPC15	EFTUD1	B3GAT3
CX3CR1	RELN	DIRAS2	HSA:23130	RRAGB		ANAPC16	EGFL9	B3GNT4
CXCR3	RIMS1	DISP2	HSA:23130	RRAGC		ANAPC2	EGLN1	B3GNT5
CYFIP1	ROBO2	DLC1	HSA:23132	RRAGD		ANAPC5	EGR3	B4GALNAC-T3
CYLC2	SAE1	DLG2	HSA:23139	SDC4		ANG	EHBP1	B4GALT5
CYP11B1	SBF1	DLG4	HSA:2314	SFRS1		ANGEL1	EHBP1L1	B4GALT6
CYP27A1	SCN1A	DLG5	HSA:23140	SGK1		ANGEL2	EHD1	B7
DAB1	SCN2A	DLGAP1	HSA:23151	SKP1		ANK3	EHD4	BA9F11.1
DAGLA	SCN8A	DLGAP2	HSA:23152	SKP2		ANKEF1	EHHADH	BACE1
DAPK1	SCN9A	DLGAP3	HSA:23158	SLC7A4		ANKHD1	EIF2C2	BAD
DAPP1	SEMA5A	DLGAP4	HSA:2316	SOCS1		ANKHD1-EIF4EBP3	EIF5A2	BAG3
DCTN5	SETBP1	DMWD	HSA:2317	SOCS2		ANKMY2	ELF2	BAHD1
DCUN1D1	SETD2	DMXL2	HSA:23175	SOS1		ANKRA2	ELF3	BAI2
DCX	SETD5	DNAJC6	HSA:23178	SOS2		ANKRD1	ELP4	BAIAP3
DDC	SHANK1	DNM1	HSA:23179	SP1		ANKRD11	EMB	BANK1
DDX11	SHANK2	DOCK3	HSA:23180	SRC		ANKRD12	EMR3	BANP
DDX3X	SHANK3	DOCK4	HSA:23195	SREBF1		ANKRD13C	ENTPD3	BARX2
DDX53	SHOX	DOCK9	HSA:23203	STAT3		ANKRD13D	EOMES	BAT4
DEAF1	SLC12A5	DOPEY1	HSA:23207	STK11		ANKRD17	EPS15	BAT5
DENR	SLC35B1	DOPEY2	HSA:23210	STRADA		ANKRD27	ESR1	BBAP
DEPDC5	SLC38A10	DOT1L	HSA:23211	TAF1		ANKRD32	ETNK2	BBC3
DGKK	SLC6A1	DPP8	HSA:23216	TAF1A		ANKRD34A	ETS2	BBS1
DGKZ	SLC6A3	DPYSL2	HSA:23223	TAF1B		ANKRD34B	ETV5	BC-2
DHCR7	SLC7A3	DSCAM	HSA:23224	TBC1D7		ANKRD36	EVER1	BCAN
DHX30	SLC7A5	DSCAML1	HSA:23228	TBP		ANKRD36B	EVI1	BCAR1
DIAPH3	SLITRK5	DST	HSA:23233	TCF7		ANKRD39	EVI5	BCCIP
DIP2A	SMAD4	DTNA	HSA:23235	TCP1		ANKRD42	F13B	BCKDK
DIP2C	SMARCA4	DTX1	HSA:23236	TNF		ANKRD44	FAD158	BCL2
DISC1	SMARCC2	DUSP8	HSA:23239	TNFRSF1A		ANKRD46	FAM20C	BCL7B
DIXDC1	SPARCL1	DYNC1H1	HSA:23240	TP53		ANKRD50	FAM31B	BCLAF1
DLG1	SPAST	EEF1A2	HSA:23242	TP73		ANKZF1	FAM38A	BDKRB2
DLG4	SRCAP	EEF2	HSA:23247	TPT1		ANLN	FAM43B	BENE
DLGAP1	SRSF11	EGR1	HSA:23251	TRADD		ANO10	FAM45A	BETA4GALNAC-T4
DLGAP2	ST8SIA2	EHMT1	HSA:23258	TRAF2		ANO9	FAM45B	BIN3
DLGAP3	STXBP1	EHMT2	HSA:23269	TRAF5		ANP32A	FAM49A	BJ-TSA-9
DLX1	STXBP5	EIF2C1	HSA:23279	TSC1		ANP32B	FAS	BM88
DLX2	SYNGAP1	EIF2C2	HSA:23286	TSC2		ANP32E	FBLP-1	BMP4
DLX6	TAF6	EIF4G1	HSA:23287	TUBG2		ANTXR1	FBXO3	BMP6
DMD	TANC2	EIF4G2	HSA:23294	UBE2N		ANXA2	FBXO32	BMX
DMPK	TAOK2	EIF4G3	HSA:23300	UBE2V1		ANXA3	FCHO2	BNC2
DMXL2	TBC1D31	ELFN2	HSA:23301	UBTF		ANXA5	FCHSD2	BNIP1
DNAH10	TBL1XR1	ELMO2	HSA:23302	UHMK1		ANXA6	FEM1B	BNIPL
DNAH17	TBR1	EML2	HSA:23303	ULK1		ANXA8	FGD3	BOK
DNAH3	TCF20	ENC1	HSA:23309	ULK2		ANXA8L1	FGFBP1	BOLL
DNAJC19	TCF4	EP300	HSA:23328	VAV1		ANXA9	FHOD3	BPI
DNER	TCF7L2	EP400	HSA:23332	VHL		AP1AR	FIBL-6	BPIL2
DNM1L	TERF2	EPB41L1	HSA:23338	WNT1		AP1B1	FLJ10178	BPIL3
DNMT3A	TET2	EPB49	HSA:23339	XPO1		AP1G1	FLJ10375	BRD2
DOCK1	TMLHE	EPHA4	HSA:23344	YWHAB		AP1G2	FLJ10747	BRD8
DOCK10	TNRC6B	EPN1	HSA:23348	YY1		AP1M1	FLJ10996	BRIX
DOCK4	TRAPPC9	EXTL3	HSA:23351			AP1M2	FLJ12666	BRMS1L
DOCK8	TRIO	FAM115A	HSA:23355			AP1S1	FLJ12903	BTBD12
DOLK	TRIP12	FAM120A	HSA:23359			AP1S3	FLJ13646	BTBD2
DPP10	TRPC6	FAM160A2	HSA:23361			AP2A1	FLJ13725	BTBD6
DPP4	TRPM1	FAM171B	HSA:23365			AP2B1	FLJ13955	BTK
DPP6	TSC2	FAM179B	HSA:23370			AP2M1	FLJ14054	BTLA
DPYD	UBE3A	FAM190B	HSA:23380			AP2S1	FLJ14213	BTNL2
DPYSL2	UBE3C	FAM21A	HSA:23386			AP3B1	FLJ14490	BUB3
DPYSL3	UBN2	FAM5B	HSA:23392			AP3D1	FLJ14681	BZW2
DRD1	UBR5	FAM65A	HSA:23394			AP3S1	FLJ20054	C10ORF11
DRD2	UNC79	FAM91A1	HSA:23395			AP3S2	FLJ20130	C10ORF132
DRD3	UPF3B	FASN	HSA:23400			AP4B1	FLJ20160	C10ORF137
DSCAM	USP15	FAT1	HSA:23400			AP4M1	FLJ20186	C10ORF59
DST	USP45	FAT2	HSA:23426			AP4S1	FLJ20315	C10ORF67
DUSP15	USP7	FAT3	HSA:23432			AP5M1	FLJ20366	C10ORF69
DUSP22	VIL1	FAT4	HSA:23438			AP5S1	FLJ20719	C10ORF70
DVL1	WAC	FBXL16	HSA:23450			AP5Z1	FLJ21125	C10ORF79
DVL3	WDFY3	FBXL19	HSA:23451			APBB2	FLJ22595	C10ORF80
DYDC1	WWOX	FBXO41	HSA:23476			APC	FLJ23186	C10ORF81
DYDC2	ZBTB20	FCHO1	HSA:23481			APEH	FLJ23235	C10ORF84
DYNC1H1	ZC3H4	FKBP8	HSA:23499			APEX1	FLJ23342	C11ORF10
DYRK1A	ZMYND11	FOXK2	HSA:23503			APEX2	FLJ23560	C11ORF11
EBF3	ZNF804A	FOXO3	HSA:23510			APH1A	FLJ25067	C11ORF13
EEF1A2		FRMPD4	HSA:23513			APH1B	FLJ25476	C11ORF24
EFR3A		FRY	HSA:23523			API5	FLJ30469	C11ORF30
EGR2		FSCN1	HSA:23524			APIP	FLJ31295	C11ORF4
EHMT1		FYN	HSA:23534			APITD1	FLJ31340	C13ORF10
EIF3G		GABBR1	HSA:23637			APITD1-CORT	FLJ31951	C13ORF6
EIF4E		GABBR2	HSA:23644			APMAP	FLJ33915	C14ORF10
EIF4EBP2		GARNL3	HSA:23646			APOA1BP	FLJ34922	C14ORF100
ELAVL2		GAS7	HSA:23654			APOBEC3B	FLJ35036	C14ORF111
ELAVL3		GBF1	HSA:23659			APOBEC3C	FLJ35700	C14ORF116
ELOVL2		GCN1L1	HSA:23670			APOBEC3D	FLJ35954	C14ORF126
ELP4		GIT1	HSA:23677			APOL2	FLJ36004	C14ORF130
EML1		GLUL	HSA:23774			APOM	FLJ36701	C14ORF147
EMSY		GM996	HSA:24137			APOO	FLJ36754	C14ORF149
EN2		GNAL	HSA:24144			APOPT1	FLJ38628	C14ORF156
EP300		GNAO1	HSA:24145			APP	FLJ38725	C14ORF2
EP400		GNAS	HSA:24147			APPBP2	FLJ38736	C14ORF20
EPC2		GNAZ	HSA:24148			APPL1	FLJ39639	C14ORF42
EPHA6		GNB1	HSA:2475			APPL2	FLJ41603	C14ORF43
EPHB2		GPAM	HSA:25			APRT	FLJ42117	C14ORF44
EPHB6		GPM6A	HSA:2534			APTX	FLRT3	C14ORF49
EPPK1		GPR158	HSA:253461			AQR	FNBP1L	C14ORF68
EPS8		GPR162	HSA:253650			ARAF	FOS	C14ORF9
ERBB4		GPRIN1	HSA:255252			ARAP1	FOSL2	C14ORF93
ERBIN		GRAMD1B	HSA:256364			ARCN1	FOXF1	C15ORF19
ERG		GRIK3	HSA:257218			AREG	FOXO1A	C15ORF22
ERMN		GRIK5	HSA:25758			AREL1	FOXQ1	C15ORF29
ESR1		GRIN1	HSA:25778			ARF1	FRAS1	C16ORF44
ESR2		GRIN2A	HSA:25799			ARF3	FSTL1	C17ORF31
ESRRB		GRIN2B	HSA:2580			ARF4	FTH1	C17ORF39
ETFB		GRLF1	HSA:25817			ARF5	FUT11	C18ORF37
EXOC3		GRM4	HSA:25879			ARF6	FUT4	C19ORF19
EXOC5		GRM5	HSA:25885			ARFGAP1	FZD1	C19ORF28
EXOC6		GSK3B	HSA:25894			ARFGAP2	G0S2	C19ORF4
EXOC6B		GTF3C1	HSA:25896			ARFGAP3	G6PD	C1ORF25
EXT1		GTF3C2	HSA:2590			ARFGEF3	GAB1	C1ORF33
F13A1		HCFC1	HSA:25902			ARFIP1	GADD45A	C1ORF35
FABP3		HCN2	HSA:25925			ARFIP2	GALNT5	C1ORF36
FABP5		HDAC4	HSA:259282			ARGLU1	GALNTL4	C1ORF37
FABP7		HDAC5	HSA:25929			ARHGAP1	GAP43	C1QTNF2
FAM135B		HDLBP	HSA:25973			ARHGAP11A	GATA2	C1QTNF7
FAM19A2		HEATR5B	HSA:26005			ARHGAP18	GCH1	C1R
FAM19A3		HERC1	HSA:26015			ARHGAP19	GCLM	C20ORF102
FAM47A		HERC2	HSA:26018			ARHGAP24	GCNT1	C20ORF104
FAM92B		HIPK1	HSA:26019			ARHGAP32	GCNT3	C20ORF114
FAN1		HIPK2	HSA:26024			ARHGAP33	GEM	C20ORF126
FAT1		HIPK3	HSA:26053			ARHGAP5	GIMAP2	C20ORF128
FBN1		HIVEP1	HSA:26057			ARHGDIA	GIMAP8	C20ORF129
FBXO11		HIVEP2	HSA:26133			ARHGEF12	GIT2	C20ORF135
FBXO15		HIVEP3	HSA:26153			ARHGEF18	GLS	C20ORF140
FBXO33		HK1	HSA:26205			ARHGEF19	GLUL	C20ORF149
FBXO40		HMGXB3	HSA:2621			ARHGEF2	GOLPH2	C20ORF158
FCRL6		HNRNPUL1	HSA:26230			ARHGEF3	GPR109B	C20ORF17
FER		HSP90AB1	HSA:26267			ARHGEF35	GPR115	C20ORF175
FEZF2		HTT	HSA:26502			ARHGEF39	GPR39	C20ORF179
FGA		HUWE1	HSA:26504			ARHGEF5	GPR50	C20ORF18
FGD1		IDS	HSA:26524			ARHGEF9	GPRC5B	C20ORF185
FGFBP3		IGSF9B	HSA:2673			ARID1A	GRB7	C20ORF31
FGFR2		INPP4A	HSA:26958			ARID3B	GREM1	C20ORF4
FHIT		INTS1	HSA:26960			ARID4A	GRK5	C20ORF43
FLT1		IPO13	HSA:26999			ARID4B	GSPT2	C20ORF45
FMR1		IPO4	HSA:27000			ARID5A	HAS2	C20ORF54
FOLH1		IPO5	HSA:27044			ARIH1	HBEGF	C20ORF58
FOXG1		IQSEC2	HSA:27079			ARIH2	HHIP	C20ORF75
FOXP1		IQSEC3	HSA:27087			ARL1	HIC	C20ORF82
FOXP2		IRS2	HSA:27112			ARL13B	HIF1A	C20ORF98
FRK		ITPR1	HSA:27125			ARL14EP	HIPK3	C21ORF13
FRMPD4		ITSN1	HSA:27143			ARL15	HIVEP2	C21ORF2
GABBR2		JAK1	HSA:27152			ARL17A	HIVEP3	C21ORF33
GABRA1		JPH3	HSA:2720			ARL17B	HOMER3	C21ORF45
GABRA3		JPH4	HSA:27245			ARL2	HR	C21ORF55
GABRA4		KALRN	HSA:27245			ARL3	HRMT1L1	C21ORF58
GABRA5		KCNA2	HSA:273			ARL4A	HS3ST3A1	C22ORF1
GABRB1		KCNB1	HSA:2733			ARL6	HS6ST2	C22ORF16
GABRB3		KCNC3	HSA:2734			ARL6IP1	HSD17B2	C22ORF19
GABRG3		KCND2	HSA:27340			ARL6IP5	HSMPP8	C22ORF2
GABRQ		KCNH1	HSA:2768			ARL6IP6	HSPB3	C22ORF8
GAD1		KCNH3	HSA:2774			ARL8A	HSPC105	C22ORF9
GADD45B		KCNH7	HSA:283149			ARL8B	HSPG2	C2ORF22
GALNT13		KCNMA1	HSA:283373			ARMC1	HTR2C	C3AR1
GALNT14		KCNQ2	HSA:283450			ARMC5	HUMPPA	C3ORF1
GALNT8		KCNQ3	HSA:283638			ARMC6	ID2	C4ORF15
GAN		KCNT1	HSA:284403			ARMC7	IER3	C5ORF6
GAP43		KDM4B	HSA:285527			ARMC8	IFIT1	C6.1A
GAS2		KDM5C	HSA:286			ARMC9	IFIT2	C6ORF109
GATM		KDM6B	HSA:287			ARMCX1	IFIT3	C6ORF110
GDA		KIAA0090	HSA:287			ARMCX2	IGFBP3	C6ORF111
GGNBP2		KIAA0100	HSA:288			ARMCX3	IL1R1	C6ORF130
GIGYF1		KIAA0226	HSA:288			ARMCX5	IL1RL1	C6ORF153
GIGYF2		KIAA0284	HSA:2887			ARMCX5-GPRASP2	IL1RN	C6ORF154
GLIS1		KIAA0317	HSA:29			ARMCX6	IL4R	C6ORF167
GLO1		KIAA0430	HSA:29072			ARMT1	IL7R	C6ORF190
GLRA2		KIAA0664	HSA:2909			ARNT	IL8	C6ORF27
GNA14		KIAA0802	HSA:29123			ARPC1A	ILDR1	C6ORF32
GNAS		KIAA0913	HSA:29123			ARPC1B	INHBA	C6ORF4
GNB1L		KIAA0947	HSA:2975			ARPC3	INPP4B	C6ORF47
GPC4		KIAA1045	HSA:29781			ARPC4	INSIG2	C6ORF51
GPC6		KIAA1109	HSA:29803			ARPC4-TTLL3	IPLA2(GAMMA)	C7ORF20
GPD2		KIAA1244	HSA:29888			ARPC5	IQCB1	C7ORF23
GPHN		KIAA1688	HSA:29889			ARPP19	IRAK2	C7ORF24
GPR139		KIAA2018	HSA:29890			ARRB1	IRF1	C9ORF111
GPR37		KIF1A	HSA:29894			ARRB2	IRS1	C9ORF115
GPR85		KIF1B	HSA:302			ARRDC1	IRX3	C9ORF119
GPX1		KIF21A	HSA:3035			ARRDC3	IRX4	C9ORF121
GRIA1		KIF21B	HSA:3064			ARSA	ITGA7	C9ORF21
GRID1		KIF3C	HSA:3065			ARSG	ITPKB	C9ORF61
GRID2		KIF5A	HSA:3069			ARSJ	ITSN2	C9ORF67
GRID2IP		KIF5C	HSA:30811			ASAH1	JAG2	C9ORF82
GRIK2		KIFC2	HSA:30827			ASB3	JARID1A	C9ORF90
GRIK3		KLC1	HSA:30836			ASB7	JMJD2B	C9ORF95
GRIK4		KLHL22	HSA:30849			ASB8	JUNB	C9ORF98
GRIK5		KNDC1	HSA:309			ASCC1	JUND	C9ORF99
GRIN1		LARGE	HSA:3092			ASCC2	KAL1	CA2
GRIN2A		LARS2	HSA:3099			ASCC3	KATNA1	CA6
GRIN2B		LHFPL4	HSA:3141			ASCL2	KCNJ15	CABIN1
GRIP1		LINGO1	HSA:320			ASF1A	KCNK9	CABP1
GRM1		LLGL1	HSA:3202			ASH2L	KCNMB3	CABP4
GRM4		LMTK2	HSA:321			ASL	KCNS3	CABP5
GRM5		LMTK3	HSA:322			ASMTL	KCTD12	CACNA1B
GRM7		LPHN1	HSA:324			ASNA1	KIAA0256	CACNA1F
GRM8		LPHN3	HSA:3308			ASNS	KIAA0500	CACNA1S
GRPR		LPIN2	HSA:3309			ASNSD1	KIAA0703	CACNA2D3
GSK3B		LPPR4	HSA:3313			ASPHD1	KIAA0767	CACNB3
GSN		LRP1	HSA:3326			ASPSCR1	KIAA0776	CACNG1
GSTM1		LRP3	HSA:333			ASS1	KIAA0877	CALB1
GTF2I		LRP8	HSA:334			ASTE1	KIAA0992	CALCB
GUCY1A2		LRRC41	HSA:337876			ASTN2	KIAA1102	CAMK1G
H2AFZ		LRRC4B	HSA:339175			ASUN	KIAA1126	CAMK2A
HCFC1		LRRC68	HSA:340252			ATAD1	KIAA1199	CAMK4
HCN1		LRRC7	HSA:341640			ATAD2	KIAA1295	CAMSAP1
HDAC3		LRRC8B	HSA:344558			ATAD3C	KIAA1434	CAMTA2
HDAC4		LRRN2	HSA:347902			ATAT1	KIAA1509	CAP1
HDAC6		LYNX1	HSA:348			ATE1	KIAA1609	CAPN7
HDAC8		MACF1	HSA:3480			ATF1	KIAA1671	CAPN9
HDC		MADD	HSA:3482			ATF2	KIAA1706	CAPNS1
HDLBP		MAGED1	HSA:351			ATF4	KIAA1726	CAPZA1
HECTD4		MAGI2	HSA:351			ATF5	KIAA1797	CARD14
HECW2		MAN2A2	HSA:3550			ATF6	KIAA1799	CARD9
HEPACAM		MAP1A	HSA:3607			ATF6B	KIAA1804	CARHSP1
HERC2		MAP1B	HSA:3609			ATF7	KIAA1967	CAS1
HIVEP3		MAP2	HSA:3642			ATF7IP	KIAA2018	CASKIN1
HLA-A		MAP3K12	HSA:3643			ATG10	KIBRA	CASP8
HLA-B		MAP4	HSA:3667			ATG101	KIF26A	CAV1
HLA-DRB1		MAP4K4	HSA:3673			ATG12	KIF3A	CAV2
HLA-G		MAP7D1	HSA:3676			ATG13	KIF3C	CBFA2T1
HMGN1		MAPK1	HSA:3678			ATG16L1	KIFAP3	CBFB
HNRNPH2		MAPK4	HSA:3708			ATG3	KITLG	CBLNL1
HNRNPU		MAPK8IP1	HSA:3709			ATG5	KLF11	CCDC6
HOMER1		MAPK8IP3	HSA:3710			ATG9A	KLF4	CCL11
HOXA1		MAPKBP1	HSA:3716			ATIC	KLHL14	CCL17
HOXB1		MAST1	HSA:374654			ATL1	KLHL4	CCL19
HRAS		MAST2	HSA:374655			ATL2	KLHL5	CCL5
HS3ST5		MAST4	HSA:375449			ATL3	KLK13	CCM2
HSD11B1		MAZ	HSA:375790			ATN1	KLK6	CCNA2
HTR1B		MBD5	HSA:377			ATOX1	KMO	CCNB1
HTR2A		MBP	HSA:3831			ATP1A1	KRAS	CCND1
HTR3A		MED13	HSA:3833			ATP1A3	KRT16	CCNH
HTR3C		MED13L	HSA:3837			ATP1B1	KSR	CCR3
HTR7		MED14	HSA:387893			ATP2B4	KYNU	CCRL2
HUWE1		MED16	HSA:3899			ATP2C2	LACTB2	CCRN4L
HYDIN		MEF2D	HSA:3912			ATP5A1	LAF4	CCS
ICA1		MFHAS1	HSA:3915			ATP5B	LAMB3	CCT4
IFNG		MGAT5B	HSA:3949			ATP5C1	LAP1B	CCT6A
IFNGR1		MIB1	HSA:3954			ATP5E	LBH	CD160
IL16		MICAL2	HSA:3978			ATP5F1	LCN7	CD19
IL17A		MINK1	HSA:3980			ATP5G1	LCRISP1	CD207
IL17RA		MKL2	HSA:399687			ATP5H	LFNG	CD28
IL1R2		MLL	HSA:399909			ATP5I	LGALS8	CD3D
IL1RAPL1		MLL2	HSA:4008			ATP5J	LGR4	CD3G
IL1RAPL2		MLL3	HSA:4036			ATP5J2	LHX1	CD3Z
IL6		MLL5	HSA:4038			ATP5J2-PTCD1	LIPG	CD5
ILF2		MMP24	HSA:4041			ATP5L	LITAF	CD79B
IMMP2L		MON2	HSA:404734			ATP5L2	LMCD1	CD86
INPP1		MPRIP	HSA:4054			ATP5O	LNK	CD96
INTS6		MTMR4	HSA:4077			ATP6AP1	LOC113230	CD99L2
IQGAP3		MTOR	HSA:408			ATP6AP1L	LOC116064	CDC14B
IQSEC2		MTSS1L	HSA:4131			ATP6AP2	LOC116123	CDC2
IRF2BPL		MYCBP2	HSA:4171			ATP6V0A1	LOC126669	CDC25C
ITGA4		MYH10	HSA:4172			ATP6V0B	LOC134548	CDC26
ITGB3		MYO10	HSA:4175			ATP6V0D1	LOC136288	CDC27
ITGB7		MYO16	HSA:4176			ATP6V0E1	LOC143903	CDC42EP2
ITPR1		MYO18A	HSA:421			ATP6V1A	LOC144305	CDC42EP4
JAKMIP1		MYO5A	HSA:4215			ATP6V1B1	LOC144871	CDC45L
JARID2		MYST3	HSA:4216			ATP6V1B2	LOC146174	CDC5L
JMJD1C		MYT1L	HSA:4217			ATP6V1C1	LOC151878	CDC7
KANK1		NACAD	HSA:4236			ATP6V1D	LOC153222	CDCA1
KAT2B		NAT8L	HSA:4241			ATP6V1E1	LOC157381	CDH17
KAT6A		NAV1	HSA:4245			ATP6V1F	LOC200230	CDH20
KATNAL1		NAV2	HSA:4285			ATP6V1G1	LOC203547	CDK10
KATNAL2		NAV3	HSA:4288			ATP6V1H	LOC283070	CDK5R2
KCNB1		NBEA	HSA:4298			ATPAF2	LOC283112	CDK5RAP1
KCND2		NCAM1	HSA:4301			ATPIF1	LOC283278	CDK5RAP3
KCND3		NCAN	HSA:440193			ATR	LOC283400	CDK7
KCNJ10		NCDN	HSA:4522			ATRAID	LOC284409	CDK9
KCNJ12		NCKAP1	HSA:4548			ATRN	LOC284837	CDKL3
KCNJ15		NCOA1	HSA:4591			ATXN1	LOC285501	CDON
KCNJ2		NCOA2	HSA:4605			ATXN10	LOC285556	CDX1
KCNK7		NCOA6	HSA:4627			ATXN2	LOC285708	CDX4
KCNMA1		NCOR1	HSA:4628			ATXN7	LOC286044	CDYL2
KCNQ2		NCOR2	HSA:4641			ATXN7L1	LOC286121	CEACAM3
KCNQ3		NCS1	HSA:4642			ATXN7L3B	LOC286167	CEACAM8
KCNT1		NDRG2	HSA:4645			AUNIP	LOC286437	CEAL1
KCTD13		NDRG4	HSA:4650			AUP1	LOC340544	CELSR1
KDM4B		NDST1	HSA:4651			AURKA	LOC344595	CENPA
KDM4C		NEDD4	HSA:4670			AURKB	LOC374443	CENPB
KDM5B		NELF	HSA:4676			AVL9	LOC399951	CENTA2
KDM5C		NEURL	HSA:4686			AXIN2	LOC401449	CENTB2
KDM6A		NEURL4	HSA:4691			AZGP1	LOC401548	CENTD2
KDM6B		NF1	HSA:47			AZI2	LOC401884	CENTG3
KHDRBS2		NFIC	HSA:47			AZIN1	LOC402778	CERK
KHDRBS3		NFIX	HSA:472			B2M	LOC440078	CETN3
KIAA1586		NGEF	HSA:4756			B3GALNT1	LOC440080	CFL2
KIF13B		NHSL1	HSA:476			B3GAT3	LOC440091	CGI-116
KIF14		NISCH	HSA:476			B3GNT3	LOC440160	CGI-119
KIF21B		NLGN2	HSA:477			B4GALT3	LOC440288	CGI-14
KIF5C		NLGN3	HSA:478			B9D1	LOC440388	CGI-37
KIRREL3		NOMO1	HSA:4790			B9D2	LOC440593	CGI-69
KIT		NPAS2	HSA:481			BABAM1	LOC440995	CGREF1
KLC2		NPTXR	HSA:4810			BACH1	LOC441157	CHAD
KLF16		NR2F1	HSA:4836			BAD	LOC441342	CHAF1A
KMO		NRGN	HSA:4851			BAG1	LOC51066	CHCHD3
KMT2A		NRIP1	HSA:488			BAG2	LOC51136	CHCHD4
KMT2C		NRXN1	HSA:4898			BAG3	LOC63920	CHES1
KMT2E		NRXN2	HSA:491			BAG4	LOC90024	CHI3L1
KMT5B		NRXN3	HSA:4920			BAG5	LOC90246	CHIA
KPTN		NSD1	HSA:4926			BAG6	LOC90268	CHIT1
KRR1		NSF	HSA:493			BAGE2	LOC90826	CHM
KRT26		NTRK2	HSA:4967			BAGE3	LOC91893	CHN2
LAMA1		NTRK3	HSA:498			BAGE4	LOC93349	CHPF
LAMB1		NUP98	HSA:50			BAGE5	LOX	CHRM1
LAMC3		NWD1	HSA:50			BAIAP2	LPGAT1	CHRM4
LAT		ODZ2	HSA:50485			BAK1	LRIG3	CHRNA1
LEO1		ODZ3	HSA:506			BAMBI	LRRFIP1	CHRNA2
LEP		ODZ4	HSA:50628			BANF1	LTBP2	CHRNA3
LILRB2		OGDH	HSA:50649			BANP	LYN	CHRNG
LIN7B		OLFM1	HSA:5099			BARD1	LYPLAL1	CHS1
LMX1B		OXR1	HSA:51001			BASP1	LZTS1	CHST1
LNPK		PACS1	HSA:5108			BATF	MAD	CHST11
LPL		PACS2	HSA:51088			BAZ2A	MAFB	CHST13
LRBA		PAK6	HSA:5116			BBIP1	MAFF	CHST6
LRFN2		PCDH1	HSA:51191			BBS12	MAGI1	CHST7
LRFN5		PCDH10	HSA:51196			BBS2	MAN1C1	CHTF18
LRP2		PCDH7	HSA:51202			BBS5	MAN2C1	CHUK
LRP2BP		PCDH9	HSA:51230			BBS7	MAP3K8	CIB1
LRPPRC		PCDHA4	HSA:51260			BBX	MAPK13	CIB3
LRRC1		PCDHAC2	HSA:51283			BCAP31	MARCH-I	CISH
LRRC4		PCDHGA12	HSA:51340			BCAS1	MARCH3	CKB
LRRC7		PCDHGC3	HSA:51366			BCAS2	MASS1	CKLFSF2
LZTR1		PCLO	HSA:51427			BCAS3	MAWBP	CKMT1
LZTS2		PCNX	HSA:51429			BCCIP	MCAM	CL640
MACROD2		PCNXL2	HSA:51479			BCKDHA	MCL1	CLCA1
MAGED1		PCNXL3	HSA:51512			BCKDK	MCP	CLCA2
MAGEL2		PDE2A	HSA:51520			BCL10	MDM1	CLCN2
MAL		PDE4B	HSA:51593			BCL2L1	MDS009	CLCNKA
MAOA		PDE4DIP	HSA:51594			BCL2L12	MEIS2	CLCNKB
MAOB		PDE8B	HSA:51602			BCL2L13	METRNL	CLDN16
MAP2		PDS5B	HSA:51603			BCL2L2	MFI2	CLDN2
MAPK1		PDZD2	HSA:51761			BCL2L2-PABPN1	MGC10067	CLDN23
MAPK12		PDZD8	HSA:51780			BCL7A	MGC13102	CLDN4
MAPK3		PEG3	HSA:5190			BCL9L	MGC16824	CLDN7
MAPK8IP2		PER1	HSA:5209			BCLAF1	MGC17986	CLECSF13
MARK1		PFKM	HSA:5213			BCOR	MGC20410	CLECSF5
MBD1		PGM2L1	HSA:5236			BDH2	MGC23937	CLG
MBD3		PHACTR1	HSA:5253			BDP1	MGC26885	CLGN
MBD4		PHF12	HSA:5255			BECN1	MGC26963	CLIC1
MBD5		PHF20	HSA:5256			BET1	MGC33692	CLIC6
MBD6		PHLDB1	HSA:526			BEX2	MGC34032	CLN5
MBOAT7		PHYHIP	HSA:5297			BEX4	MGC39545	CLPP
MC4R		PI4KA	HSA:53			BEX5	MGC40579	CLPS
MCC		PIGQ	HSA:5310			BFAR	MGC4171	CLSPN
MCM4		PIKFYVE	HSA:5318			BHLHB9	MGC45731	CLU
MCM6		PINK1	HSA:53349			BHLHE40	MGC59937	CMKLR1
MCPH1		PIP5K1C	HSA:5335			BID	MGC61598	CMKOR1
MDGA2		PITPNM1	HSA:535			BIN2	MGC9564	CMRF35
MECP2		PITPNM2	HSA:5351			BIN3	MICAL-L2	CMYA1
MED12		PJA2	HSA:5361			BIRC5	MIG-6	CMYA4
MED13		PKD1	HSA:53615			BLCAP	MINPP1	CNDP1
MED13L		PKP4	HSA:53616			BLM	MIR16	CNGA3
MEF2C		PLCB1	HSA:5394			BLMH	MITF	CNOT2
MEGF10		PLCH2	HSA:5422			BLOC1S1	MLF1	CNTN5
MEGF11		PLD3	HSA:5426			BLOC1S2	MMD	CNTNAP1
MEIS2		PLEC	HSA:5428			BLOC1S5	MMP1	COG8
MET		PLP1	HSA:54476			BLOC1S6	MMP3	COL11A2
MFRP		PLXNA1	HSA:54480			BLVRA	MN1	COL1A1
MIB1		PLXNA2	HSA:54487			BLVRB	MPHOSPH6	COL27A1
MIR137		PLXNA4	HSA:54496			BLZF1	MPRG	COL7A1
MKL2		PLXNB1	HSA:54497			BMI1	MR-1	COLQ
MNT		PLXND1	HSA:545			BMP1	MRPS12	COMMD8
MOCOS		POLR2A	HSA:54520			BMP4	MRPS6	COMP
MPP6		PPARGC1A	HSA:54535			BMP5	MSX2	COMT
MSANTD2		PPFIA3	HSA:54549			BMP7	MTSS1	COMTD1
MSN		PPM1E	HSA:54620			BMPR1A	MTUS1	COPS6
MSNP1AS		PPP1R9B	HSA:54625			BMPR2	MUT	COQ6
MSR1		PPP2R1A	HSA:547			BNIP1	MXD1	COQ7
MTF1		PPP2R2C	HSA:54806			BNIP3L	MYB	CORO1B
MTHFR		PPP2R5B	HSA:54838			BNIPL	MYLIP	CORO2A
MTOR		PPP3CA	HSA:54856			BOLA1	MYO1D	COVA1
MTR		PREX1	HSA:54862			BOLA2	NALP1	COX15
MTX2		PREX2	HSA:54887			BOLA2B	NAP5	COX4I1
MUC12		PRICKLE2	HSA:54925			BOLA3	NAV1	COX5A
MUC4		PRKACB	HSA:55051			BPGM	NAV3	COX5B
MYH10		PRKCB	HSA:55102			BPHL	NCB5OR	COX6C
MYH4		PRKCE	HSA:55125			BPIFB1	NEFL	COX7A2
MYO16		PRKCG	HSA:5514			BPNT1	NELL2	COXVIB2
MYO1A		PROSAPIP1	HSA:55153			BRCA1	NET1	CPA1
MYO1E		PRPF8	HSA:55178			BRCA2	NEXN	CPEB1
MYO5A		PRR12	HSA:55187			BRD2	NFATC2	CPNE1
MYO5C		PSAP	HSA:55201			BRD4	NFKBIZ	CPSF5
MYO9B		PSD	HSA:55215			BRD7	NGFB	CPT1A
MYOZ1		PTCH1	HSA:55226			BRD8	NHS	CPXM
MYT1L		PTEN	HSA:55229			BRE	NID2	CREB1
NAA15		PTK2	HSA:55253			BRF2	NID67	CREB3
NAALADL2		PTK2B	HSA:55275			BRIP1	NKX3-1	CREB3L1
NACC1		PTPN11	HSA:55341			BRIX1	NOVA1	CRHR2
NAV2		PTPN5	HSA:55388			BRK1	NR2F1	CRI2
NBEA		PTPRD	HSA:5550			BRMS1	NR3C1	CRIPT
NCKAP1		PTPRF	HSA:55526			BROX	NRG2	CRLF3
NCKAP5		PTPRG	HSA:55552			BSCL2	NRIP1	CRSP7
NCKAP5L		PTPRJ	HSA:55568			BSG	NRP1	CRSP8
NCOR1		PTPRN2	HSA:55610			BST1	NRP2	CRSP9
NDUFA5		PTPRS	HSA:55628			BST2	NSE2	CRX
NEFL		PTPRT	HSA:55636			BTBD10	NSUN6	CRYBB3
NEGR1		PUM1	HSA:55660			BTBD7	NTF3	CRYGN
NELL1		PUM2	HSA:55661			BTBD9	NTRK3	CRYL1
NEO1		QKI	HSA:55665			BTD	NUDT11	CRYZL1
NEXMIF		R3HDM1	HSA:55677			BTF3	NUP133	CSF2RB
NF1		R3HDM2	HSA:55684			BTF3L4	NUP153	CSNK1D
NFIA		RALGAPA1	HSA:55698			BTG1	OASL	CSNK1E
NFIB		RALGAPB	HSA:55703			BTG2	OLR1	CSNK2B
NFIX		RALGDS	HSA:55717			BTN2A1	ORC4L	CSPG2
NINL		RAP1GAP	HSA:55718			BTRC	OSR2	CSPG3
NIPA1		RAP1GAP2	HSA:55722			BUB1	OSTALPHA	CST11
NIPA2		RAPGEF1	HSA:55729			BUB1B	OVOS	CST5
NIPBL		RAPGEF2	HSA:55746			BUB3	OXTR	CSTA
NLGN1		RAPGEF4	HSA:55755			BUD13	P2RY10	CSTF1
NLGN2		RAPGEFL1	HSA:55760			BUD31	P2RY2	CSTF2
NLGN3		RASGRF1	HSA:55770			BYSL	P2RY5	CTBS
NLGN4X		RASGRP1	HSA:55778			BZW1	PADI3	CTDSP1
NLGN4Y		RC3H1	HSA:55813			BZW2	PAK6	CTGF
NOS1		RC3H2	HSA:55837			C10ORF131	PARD6B	CTLA4
NOS1AP		RELN	HSA:55870			C10ORF2	PARP11	CTNNA1
NOS2		RERE	HSA:5588			C10ORF25	PAX9	CTNS
NOTCH2NL		REV3L	HSA:55893			C10ORF32	PBX1	CTRL
NPAS2		RGS7BP	HSA:55898			C10ORF95	PCDH7	CTSD
NR1D1		RHOB	HSA:5598			C11ORF1	PCNX	CTSF
NR1H2		RHOBTB2	HSA:5603			C11ORF24	PCTK2	CTSK
NR2F1		RICH2	HSA:56254			C11ORF30	PCTP	CTXN1
NR3C2		RIMBP2	HSA:56259			C11ORF31	PCYOX1	CUEDC1
NR4A2		RPH3A	HSA:56288			C11ORF49	PCYT1A	CUEDC2
NRCAM		RPRD2	HSA:5660			C11ORF52	PDCD1LG1	CUL1
NRG1		RPTOR	HSA:56886			C11ORF58	PDCD6IP	CUL4B
NRP2		RTN1	HSA:56894			C11ORF70	PDE2A	CUTC
NRXN1		RTN3	HSA:56897			C11ORF71	PDE4B	CUTL2
NRXN2		RTN4	HSA:56905			C11ORF73	PDE7A	CUZD1
NRXN3		RTN4R	HSA:56919			C11ORF74	PDZK3	CX3CL1
NSD1		RUSC1	HSA:56926			C11ORF98	PEX3	CX62
NSMCE3		RUSC2	HSA:56931			C12ORF29	PFDN4	CXCL12
NTNG1		RYR2	HSA:56949			C12ORF4	PGM2L1	CXCL13
NTRK1		SALL2	HSA:56967			C12ORF43	PHC2	CXCL14
NTRK2		SAMD4B	HSA:56980			C12ORF45	PHLDB2	CXCR3
NTRK3		SAP130	HSA:5705			C12ORF5	PIK3CA	CXCR6
NUAK1		SAPS1	HSA:57062			C12ORF57	PIK3R1	CXORF21
NUDCD2		SAPS2	HSA:5707			C12ORF65	PINK1	CXORF23
NUP133		SASH1	HSA:5708			C12ORF66	PITPNC1	CXORF6
NXF5		SBF1	HSA:57118			C12ORF73	PKD2	CXXC1
NXPH1		SCAF1	HSA:57147			C12ORF77	PLA2G10	CXXC5
OCRL		SCAP	HSA:57169			C14ORF1	PLAC9	CXXC6
ODF3L2		SCD2	HSA:57221			C14ORF119	PLCXD2	CYB561D2
OFD1		SCN2A	HSA:5738			C14ORF132	PLEC1	CYLD
OGT		SCN8A	HSA:57410			C14ORF142	PLEKHA2	CYP1A2
OPHN1		SEC14L1	HSA:57448			C14ORF166	PLXNA2	CYP1B1
OPRM1		SEC16A	HSA:57448			C14ORF2	PLXNB2	CYP21A2
OR1C1		SEC23A	HSA:57479			C14ORF80	PMAIP1	CYP26B1
OR2M4		SECISBP2L	HSA:57491			C15ORF39	PODXL	CYP2C19
OR2T10		SEPT3	HSA:575			C15ORF40	POFUT1	CYP2D6
OR52M1		SEPT5	HSA:57505			C15ORF57	POT1	CYP2J2
OTUD7A		SETD5	HSA:57508			C16ORF45	POU3F1	CYP3A43
OTX1		SETX	HSA:57510			C16ORF46	PP9099	CYP4B1
OXT		SEZ6L2	HSA:57513			C16ORF58	PPFIBP1	CYP4F12
OXTR		SGIP1	HSA:57521			C16ORF87	PPM2C	CYSLTR2
P2RX4		SGSM2	HSA:57522			C16ORF91	PPP1R12A	D4S234E
P2RX5		SH3BP4	HSA:57568			C16ORF93	PPP1R1C	D4ST1
P4HA2		SHANK1	HSA:57569			C17ORF49	PPP2R3A	DACH1
PACS1		SHANK2	HSA:57584			C17ORF53	PPP2R4	DAPK2
PACS2		SHANK3	HSA:57585			C17ORF59	PPP2R5A	DAZAP1
PAFAH1B1		SIPA1L1	HSA:576			C17ORF62	PPP3CA	DAZAP2
PAH		SIPA1L2	HSA:57616			C17ORF75	PPP3CB	DBC-1
PAK2		SIPA1L3	HSA:57617			C17ORF80	PRICKLE2	DC8
PARD3B		SKI	HSA:57619			C17ORF82	PRKWNK2	DCAMKL1
PATJ		SLC12A5	HSA:57634			C18ORF21	PRNP	DCLRE1A
PAX5		SLC12A6	HSA:57636			C18ORF32	PSMC2	DCTD
PAX6		SLC17A7	HSA:57646			C18ORF54	PSMF1	DCTN1
PCCA		SLC1A2	HSA:57647			C18ORF65	PTAFR	DCX
PCCB		SLC22A17	HSA:57661			C19ORF25	PTD012	DDIT3
PCDH10		SLC24A2	HSA:57662			C19ORF33	PTGER2	DDX17
PCDH11X		SLC25A23	HSA:57674			C19ORF40	PTGER4	DDX27
PCDH15		SLC4A3	HSA:57679			C19ORF43	PTGS2	DDX31
PCDH19		SLC4A4	HSA:57679			C19ORF48	PTHLH	DDX39
PCDH8		SLC4A8	HSA:57680			C19ORF52	PTK2	DDX3Y
PCDH9		SLC6A1	HSA:57683			C19ORF53	PTP4A1	DDX41
PCDHA1		SLC6A17	HSA:57685			C19ORF70	PTPDC1	DDX56
PCDHA10		SLC8A1	HSA:57701			C19ORF73	PTPN1	DDX6
PCDHA11		SLC8A2	HSA:57703			C1D	PTPNS1	DECR2
PCDHA12		SLITRK5	HSA:57704			C1GALT1	PTPRE	DEFB119
PCDHA13		SMARCA2	HSA:57713			C1GALT1C1	PTPRM	DEFB123
PCDHA2		SMARCA4	HSA:57728			C1ORF109	PTPRZ1	DEGS
PCDHA3		SMARCC2	HSA:5774			C1ORF115	RAB11FIP1	DELGEF
PCDHA4		SMG1	HSA:5783			C1ORF122	RAB11FIP2	DEPDC1
PCDHA5		SMPD3	HSA:5792			C1ORF123	RAB3IP	DES
PCDHA6		SNAP25	HSA:5795			C1ORF131	RABGAP1L	DFNB31
PCDHA7		SNAP91	HSA:5797			C1ORF141	RABGGTB	DGAT2
PCDHA8		SNPH	HSA:5802			C1ORF168	RAG1	DGKD
PCDHA9		SOBP	HSA:583			C1ORF174	RAGE	DGKQ
PCDHAC1		SON	HSA:5830			C1ORF194	RALGPS2	DGKZ
PCDHAC2		SORBS2	HSA:5834			C1ORF198	RAP2A	DHCR24
PCDHGA11		SORL1	HSA:5836			C1ORF21	RASEF	DHDDS
PDCD1		SORT1	HSA:58499			C1ORF210	RASSF3	DHFR
PDE1C		SPAG9	HSA:58504			C1ORF27	RDHE2	DHX32
PDE4A		SPARCL1	HSA:58506			C1ORF35	RET	DHX37
PDE4B		SPEG	HSA:5859			C1ORF43	RFFL	DIAPH1
PDZD4		SPEN	HSA:5894			C1ORF52	RGC32	DIAPH2
PECR		SPHKAP	HSA:5903			C1ORF53	RGNEF	DIO3
PER1		SPIRE1	HSA:5927			C1ORF56	RGS12	DJ122O8.2
PER2		SPRED1	HSA:59277			C1ORF74	RHPN2	DJ222E13.1
PEX7		SPRN	HSA:5976			C1ORF86	RIPK2	DKFZP434A1319
PGLYRP2		SPTAN1	HSA:60			C1QTNF6	RIS1	DKFZP434B044
PHB		SPTB	HSA:60625			C20ORF196	RNF128	DKFZP434B168
PHF2		SPTBN1	HSA:6091			C20ORF27	RNF144	DKFZP434C245
PHF3		SPTBN2	HSA:6117			C21ORF33	RNF149	DKFZP434E2321
PHF8		SRCIN1	HSA:613			C21ORF58	RNF19	DKFZP434G1415
PHIP		SREBF2	HSA:613			C21ORF59	RNF2	DKFZP434H2215
PHRF1		SRGAP3	HSA:6238			C22ORF23	RNF39	DKFZP434I1117
PIK3CG		SRRM2	HSA:6262			C22ORF29	ROR1	DKFZP434I216
PIK3R2		STK25	HSA:6301			C2CD3	RP2	DKFZP434J0113
PINX1		STOX2	HSA:6305			C2ORF15	RPS6KA5	DKFZP547C195
PITX1		STRN4	HSA:6310			C2ORF47	RRAD	DKFZP547N043
PLAUR		STXBP1	HSA:63827			C2ORF49	RSAD2	DKFZP564B1023
PLCB1		STXBP5	HSA:63892			C2ORF50	RSNL2	DKFZP564C103
PLCD1		SUPT6H	HSA:63893			C2ORF68	RTN4R	DKFZP564D172
PLN		SV2A	HSA:63898			C2ORF74	RUNX1	DKFZP564F0522
PLPPR4		SV2B	HSA:63916			C3ORF14	RUNX2	DKFZP564G2022
PLXNA3		SYMPK	HSA:63934			C3ORF17	S100A3	DKFZP564I122
PLXNA4		SYN1	HSA:63967			C3ORF38	S100A8	DKFZP564J0863
PLXNB1		SYNE1	HSA:63976			C3ORF52	SCAMP1	DKFZP564K0822
PNPLA7		SYNGAP1	HSA:63977			C3ORF70	SCD4	DKFZP564K1964
POGZ		SYNGR1	HSA:641			C4ORF27	SCEL	DKFZP564K2062
POLA2		SYNJ1	HSA:64118			C4ORF29	SCOC	DKFZP564O0823
POMGNT1		SYNPO	HSA:64132			C4ORF3	SCPEP1	DKFZP566E144
POMT1		SYT1	HSA:64135			C4ORF46	SDC1	DKFZP566J2046
PON1		SYT7	HSA:64151			C4ORF48	SEC14L1	DKFZP586L0724
POT1		TANC2	HSA:64215			C5AR2	SEC15L1	DKFZP761E198
POU3F2		TAOK1	HSA:64399			C5ORF15	SEMA3B	DKFZP761L1518
PPFIA1		TAOK2	HSA:64411			C5ORF22	SEMA3F	DKFZP761P0423
PPM1D		TBC1D9	HSA:64425			C5ORF34	SEMA4B	DKFZP762A217
PPP1R1B		TBC1D9B	HSA:6448			C5ORF38	SEMA6D	DKFZP762C186
PPP1R3F		TCF20	HSA:644815			C6ORF1	SEPP1	DKK4
PPP2R1B		TCF25	HSA:6461			C6ORF106	SEPT8	DKKL1
PPP2R5D		TCF4	HSA:64682			C6ORF132	SERPINB1	DLEC1
PREX1		TEF	HSA:64718			C6ORF136	SERPINB13	DLG1
PRICKLE1		THRA	HSA:64780			C6ORF141	SERPINB2	DLG3
PRICKLE2		TIAM1	HSA:64794			C6ORF165	SERPINB3	DLGAP2
PRKCB		TLE3	HSA:64852			C6ORF203	SERPINB6	DLGAP3
PRKD1		TLN2	HSA:650			C6ORF226	SERPINB9	DLGAP4
PRKDC		TMEM132A	HSA:65095			C6ORF47	SERPINE2	DLX2
PRKN		TMEM151A	HSA:65123			C6ORF48	SEZ6L2	DLX5
PRODH		TMEM151B	HSA:659			C6ORF52	SFXN3	DMAP1
PRPF39		TMEM63B	HSA:6594			C6ORF89	SGK	DMP1
PRR12		TMEM8B	HSA:6597			C7ORF49	SGPP2	DMPK
PRSS38		TMOD2	HSA:661			C7ORF50	SH3GL3	DMRT3
PRUNE2		TNIK	HSA:6624			C7ORF55	SH3KBP1	DMWD
PSD3		TNK2	HSA:667			C7ORF55-LUC7L2	SH3MD1	DNAH11
PSMD10		TNKS	HSA:6709			C7ORF60	SH3RF2	DNAH3
PSMD12		TNPO2	HSA:6711			C7ORF73	SH3TC1	DNAJA3
PTBP2		TNRC18	HSA:6712			C8ORF44	SIX2	DNAJB1
PTCHD1		TNRC6B	HSA:6741			C8ORF44-SGK3	SLC1A1	DNAJB11
PTEN		TNS3	HSA:6749			C8ORF59	SLC1A6	DNAJB2
PTGER3		TPPP	HSA:6777			C8ORF76	SLC25A27	DNAJC5
PTGS2		TRAK1	HSA:6786			C9ORF114	SLC25A4	DNAJD1
PTK7		TRAK2	HSA:6830			C9ORF116	SLC2A2	DNAPTP6
PTPN11		TRAPPC10	HSA:6839			C9ORF139	SLC2A5	DNCLI1
PTPRB		TRIL	HSA:6840			C9ORF142	SLC30A1	DNMT1
PTPRC		TRIM2	HSA:6850			C9ORF156	SLC36A1	DNMT3L
PTPRT		TRIM3	HSA:6872			C9ORF16	SLC37A2	DOCK2
PVALB		TRIM32	HSA:6909			C9ORF163	SLC38A6	DOCK4
PXDN		TRIM37	HSA:7049			C9ORF43	SLC43A3	DOK3
PYHIN1		TRIM9	HSA:7074			C9ORF64	SLC4A7	DOK4
QRICH1		TRIO	HSA:7088			C9ORF78	SLC5A12	DOK5
RAB11FIP5		TRIP12	HSA:7090			C9ORF85	SLC5A3	DOLPP1
RAB19		TRO	HSA:7094			C9ORF89	SLC7A1	DPEP3
RAB2A		TRPC4AP	HSA:7109			CA11	SLCO1A2	DPF2
RAB39B		TRPM3	HSA:7128			CA12	SLCO1B3	DPT
RAB43		TRRAP	HSA:7150			CA2	SLICK	DQX1
RAC1		TSC2	HSA:7153			CA5B	SLITRK6	DRAP1
RAD21		TSC22D1	HSA:7156			CAAP1	SMAD6	DRCTNNB1A
RAD21L1		TSHZ1	HSA:7158			CABIN1	SMAD7	DRIM
RAI1		TSPAN7	HSA:7174			CACFD1	SMARCA5	DSCR2
RANBP17		TSPYL4	HSA:7175			CACNB3	SMURF1	DSG2
RAPGEF4		TTBK1	HSA:7184			CACYBP	SNAG1	DTR
RASD1		TTBK2	HSA:7186			CAD	SNCAIP	DUOX1
RASSF5		TTC3	HSA:7203			CADM1	SNRK	DUSP1
RB1CC1		TTC7B	HSA:7204			CALCOCO2	SNX10	DUSP7
RBFOX1		TTLL7	HSA:7222			CALCR	SNX24	DUSTYPK
RBM27		TTYH1	HSA:7249			CALHM2	SNX4	DVL1
RBM8A		TTYH3	HSA:7267			CALM1	SNX9	DVL2
RBMS3		TUBB3	HSA:7290			CALM2	SOCS2	DYRK1A
REEP3		TUBB4	HSA:7343			CALM3	SOS2	DYRK1B
RELN		TULP4	HSA:7375			CALML5	SOX9	DYRK2
RERE		UBA1	HSA:7407			CALR	SP100	DYRK3
RFWD2		UBAP2L	HSA:7415			CALU	SPAG1	E2F7
RFX3		UBE2O	HSA:7436			CAMK2G	SPARCL1	EB-1
RGS7		UBE3B	HSA:7443			CAMK2N1	SPOCD1	EBAG9
RHEB		UBE3C	HSA:7511			CAMKK2	SPRR1A	ECE1
RHOXF1		UBQLN1	HSA:7517			CAMLG	SPRY2	ECE2
RIMS1		UBQLN2	HSA:7543			CAMP	SPTLC2	ECG2
RIMS3		UBR3	HSA:7566			CAMTA1	SQLE	ECHS1
RIT2		UBR5	HSA:7586			CAMTA2	SRGAP1	ECT2
RLIM		UHRF1BP1L	HSA:7596			CANT1	SRGAP2	EDG2
RNF135		ULK1	HSA:7644			CANX	SRPX	EDG4
RNF38		ULK2	HSA:7692			CAP1	SSH1	EDG8
RNPS1		UNC13A	HSA:7701			CAP2	ST3GAL6	EDN3
ROBO1		UNC13C	HSA:7737			CAPG	ST6GALNAC1	EEF1G
ROBO2		UNC5A	HSA:7750			CAPN1	ST8SIA1	EFCBP1
RORA		UQCRC1	HSA:7753			CAPN13	STAM2	EFHD1
RP11-1407O15.2		USP22	HSA:7837			CAPN2	STAMBP	EFHD2
RPL10		USP32	HSA:7840			CAPNS1	STAU2	EFNA1
RPP25		USP34	HSA:7862			CAPRIN1	STK39	EFNA2
RPS6KA2		USP5	HSA:7874			CAPZA1	STN2	EFNA4
RPS6KA3		USP9X	HSA:790			CAPZA2	STOML1	EGFL3
SAE1		VAMP2	HSA:79026			CAPZB	SWAP70	EGFL5
SAMD11		VPS13D	HSA:79065			CARF	SYNC1	EGFL7
SASH1		VPS41	HSA:79147			CARKD	SYNGR1	EGLN2
SATB2		WASF1	HSA:79149			CARS	SYNJ2	EGLN3
SBF1		WDFY3	HSA:79414			CASC3	SYT1	EGR3
SCFD2		WDR13	HSA:79605			CASKIN2	SYT12	EI24
SCN1A		WDR6	HSA:79613			CASP2	T1A-2	EIF2A
SCN2A		WNK1	HSA:79631			CASP6	TACSTD2	EIF2AK3
SCN4A		WNK2	HSA:79633			CASP7	TAF1B	EIF2B2
SCN5A		WWC1	HSA:79659			CASP8	TAOK3	EIF2C3
SCN7A		XPO6	HSA:79677			CASP8AP2	TCEA2	EIF3S1
SCN8A		XPO7	HSA:79711			CAST	TCEAL1	EIF3S7
SCN9A		YWHAG	HSA:79714			CASZ1	TCF4	EIF3S8
SCP2		ZC3H4	HSA:79754			CAT	TCF7L1	EIF4B
SDC2		ZC3H7B	HSA:79803			CAV1	TDE2L	EIF4EL3
SDK1		ZCCHC14	HSA:79811			CAV2	TDRKH	EIF4G2
SEMA5A		ZEB2	HSA:79813			CBLB	TFCP2L2	ELAC1
SERPINE1		ZER1	HSA:79868			CBLL1	TFCP2L4	ELK1
SETBP1		ZFHX2	HSA:79893			CBR1	TGFA	ELK3
SETD1B		ZFP106	HSA:79925			CBWD1	TGFB2	ELL2
SETD2		ZFR	HSA:79932			CBWD2	TGM1	ELL3
SETD5		ZFYVE1	HSA:79954			CBWD3	TIF1	ELN
SETDB1		ZHX3	HSA:79960			CBWD5	TIMP2	ELOVL1
SETDB2		ZMIZ1	HSA:79980			CBWD6	TIMP3	ELOVL7
SEZ6L2		ZMIZ2	HSA:80005			CBX1	TINAG	ELYS
SGSH		ZNF238	HSA:80124			CBX2	TM4SF1	EME1
SGSM3		ZNF365	HSA:80179			CBX3	TM4SF11	EME2
SH3KBP1		ZNF462	HSA:80206			CBX5	TM4SF9	EMP1
SHANK1		ZNF521	HSA:80208			CBX6	TM7SF3	EMP2
SHANK2		ZNF536	HSA:80222			CBX8	TMEM27	EMX1
SHANK3		ZNF704	HSA:80223			CBY1	TMEM40	EN2
SHOX		ZNF827	HSA:80230			CC2D1A	TMEPAI	ENC1
SIK1		ZNFX1	HSA:80271			CC2D1B	TMOD1	ENDOGL1
SIN3A		ZYG11B	HSA:80331			CC2D2A	TNFAIP8	ENG
SLC12A5			HSA:80347			CCAR1	TNFRSF10D	ENO2
SLC16A3			HSA:80821			CCDC101	TNFRSF19	ENO3
SLC16A7			HSA:81545			CCDC113	TNFRSF21	ENPEP
SLC1A1			HSA:81559			CCDC115	TNN	ENTPD3
SLC1A2			HSA:81570			CCDC12	TPBG	ENTPD4
SLC22A15			HSA:8189			CCDC120	TPST1	ENTPD5
SLC22A3			HSA:8241			CCDC121	TRAF4	EOMES
SLC22A9			HSA:8242			CCDC122	TRAM2	EPB42
SLC24A2			HSA:8266			CCDC124	TRIB1	EPHA2
SLC25A12			HSA:8295			CCDC125	TRIM16	EPHA8
SLC25A14			HSA:831			CCDC126	TRIM2	EPHB4
SLC25A24			HSA:8312			CCDC130	TRIM23	EPHX1
SLC25A27			HSA:8314			CCDC132	TRIM38	EPN1
SLC25A39			HSA:833			CCDC134	TRIM56	EPN3
SLC27A4			HSA:83481			CCDC137	TRIM6	EPO
SLC29A4			HSA:83540			CCDC138	TRIP11	EPX
SLC30A3			HSA:83746			CCDC14	TRPV6	ERBP
SLC30A5			HSA:83852			CCDC142	TSAP6	ERCC5
SLC33A1			HSA:839			CCDC159	TSLP	ERK8
SLC35A3			HSA:83903			CCDC167	TSPAN2	ESAM
SLC35B1			HSA:84034			CCDC173	TUBA3	ESPN
SLC38A10			HSA:84059			CCDC174	TXNDC11	ESR1
SLC39A11			HSA:84079			CCDC176	TXNIP	ET
SLC45A1			HSA:84132			CCDC186	TXNRD1	ETEA
SLC4A10			HSA:84134			CCDC22	ULK1	ETFB
SLC6A1			HSA:84138			CCDC23	USP25	ETNK1
SLC6A3			HSA:84154			CCDC25	USP40	ETV4
SLC6A4			HSA:84162			CCDC34	USP6NL	EXO1
SLC6A8			HSA:84164			CCDC43	UST	EXOC8
SLC7A3			HSA:84167			CCDC47	VAMP4	EXOSC5
SLC7A5			HSA:84181			CCDC51	VAV3	EXOSC6
SLC7A7			HSA:8425			CCDC53	VDR	EXTL3
SLC9A6			HSA:8427			CCDC57	VEGF	EYA3
SLC9A9			HSA:84342			CCDC58	VEST1	F2
SLCO1B3			HSA:8438			CCDC59	VGLL4	F5
SLIT3			HSA:84444			CCDC69	VSNL1	F8
SLITRK5			HSA:84446			CCDC71	WDR36	FABP3
SMAD4			HSA:8458			CCDC84	WDSAM1	FABP6
SMARCA2			HSA:84629			CCDC86	WIG1	FADS1
SMARCA4			HSA:84656			CCDC90B	WIPI49	FAH
SMARCC2			HSA:8467			CCDC93	WNT5A	FAM14A
SMC1A			HSA:84706			CCDC94	WNT7B	FAM26A
SMC3			HSA:84733			CCDC96	WSB1	FAM31C
SMG6			HSA:84851			CCDC97	XCL1	FAM32A
SNAP25			HSA:84893			CCNB1	XCL2	FAM38A
SND1			HSA:84895			CCNB1IP1	YARS	FAM3B
SNRPN			HSA:8516			CCNB2	YPEL3	FAM3D
SNTG2			HSA:8518			CCNC	ZC3HAV1	FASTK
SNX14			HSA:8527			CCND1	ZFOC1	FAT2
SNX19			HSA:8535			CCND3	ZFP36	FATE
SOD1			HSA:85377			CCNDBP1	ZNF165	FBL
SOX5			HSA:85379			CCNG1	ZNF167	FBLN2
SPARCL1			HSA:85440			CCNH	ZNF185	FBXL12
SPAST			HSA:85450			CCNI	ZNF275	FBXL15
SPP2			HSA:8559			CCNK	ZNF291	FBXL16
SRCAP			HSA:8563			CCNL1	ZNF318	FBXL20
SRD5A2			HSA:8567			CCNO	ZNF462	FBXL7
SRGAP3			HSA:8573			CCNT1	ZNF488	FBXL8
SRRM4			HSA:8602			CCNT2	ZNF638	FBXO16
SRSF11			HSA:8622			CCNY	ZSWIM6	FBXO25
SSPO			HSA:8632			CCP110		FBXO3
SSRP1			HSA:8642			CCPG1		FBXW2
ST7			HSA:8660			CCRL2		FBXW8
ST8SIA2			HSA:8661			CCS		FCA/MR
STAG1			HSA:8662			CCT2		FEM1A
STAT1			HSA:8664			CCT3		FEM1B
STK39			HSA:87			CCT4		FEN1
STX1A			HSA:8720			CCT5		FGD3
STXBP1			HSA:8729			CCT6A		FGF11
STXBP5			HSA:8777			CCT7		FGF17
STYK1			HSA:8792			CCT8		FGF5
SUCLG2			HSA:8826			CD151		FGFBP1
SYAP1			HSA:8828			CD164		FGFR2
SYN1			HSA:8829			CD24		FGIF
SYN2			HSA:8874			CD2BP2		FGR
SYN3			HSA:8874			CD320		FHIT
SYNCRIP			HSA:8886			CD3EAP		FIGLA
SYNE1			HSA:8894			CD44		FKBP1A
SYNGAP1			HSA:8897			CD46		FKBP6
SYNJ1			HSA:8914			CD55		FLJ00133
SYT1			HSA:8924			CD58		FLJ10036
SYT17			HSA:8925			CD59		FLJ10081
SYT3			HSA:8927			CD63		FLJ10099
TAF1			HSA:8927			CD68		FLJ10201
TAF1C			HSA:8940			CD8A		FLJ10204
TAF1L			HSA:8943			CD9		FLJ10211
TAF6			HSA:8943			CD99		FLJ10534
TANC2			HSA:89781			CD99L2		FLJ10539
TAOK2			HSA:89796			CDC123		FLJ10560
TBC1D23			HSA:89887			CDC20		FLJ10579
TBC1D31			HSA:89958			CDC23		FLJ10634
TBC1D5			HSA:90075			CDC25B		FLJ10637
TBC1D7			HSA:9024			CDC25C		FLJ10647
TBL1X			HSA:90441			CDC26		FLJ10726
TBL1XR1			HSA:90627			CDC27		FLJ10748
TBR1			HSA:9092			CDC37		FLJ10781
TBX1			HSA:91			CDC37L1		FLJ10786
TCF20			HSA:9110			CDC40		FLJ10826
TCF4			HSA:91133			CDC42		FLJ10847
TCF7L2			HSA:9114			CDC42EP1		FLJ10871
TDO2			HSA:91151			CDC42EP2		FLJ10901
TECTA			HSA:9128			CDC42EP4		FLJ10916
TERB2			HSA:9129			CDC42SE1		FLJ10979
TERF2			HSA:9146			CDC42SE2		FLJ11171
TERT			HSA:91746			CDC45		FLJ11535
TET2			HSA:91768			CDC5L		FLJ11712
TGM3			HSA:9181			CDC6		FLJ11795
TH			HSA:9181			CDC73		FLJ12242
THAP8			HSA:9183			CDCA2		FLJ12270
THBS1			HSA:9215			CDCA3		FLJ12438
THRA			HSA:9219			CDCA5		FLJ12439
TLK2			HSA:9231			CDCA7		FLJ12484
TM4SF19			HSA:9256			CDCA7L		FLJ12505
TM4SF20			HSA:9258			CDCA8		FLJ12529
TMEM231			HSA:9265			CDH1		FLJ12681
TMLHE			HSA:9314			CDH18		FLJ12748
TNIP2			HSA:9321			CDH3		FLJ12787
TNN			HSA:9328			CDIPT		FLJ12875
TNRC6B			HSA:9330			CDK1		FLJ12953
TOMM20			HSA:93323			CDK10		FLJ12975
TOP1			HSA:9343			CDK11A		FLJ13052
TOP3B			HSA:9344			CDK11B		FLJ13089
TPH2			HSA:9353			CDK12		FLJ13213
TPO			HSA:93587			CDK16		FLJ13220
TRAF7			HSA:9361			CDK18		FLJ13236
TRAPPC6B			HSA:93624			CDK2		FLJ13479
TRAPPC9			HSA:9371			CDK20		FLJ13848
TRIM33			HSA:9382			CDK2AP2		FLJ13912
TRIO			HSA:9394			CDK4		FLJ13946
TRIP12			HSA:9397			CDK5		FLJ14146
TRPC6			HSA:9414			CDK5RAP1		FLJ14166
TRPM1			HSA:9416			CDK5RAP2		FLJ14451
TSC1			HSA:9423			CDK5RAP3		FLJ14624
TSC2			HSA:9442			CDK7		FLJ14627
TSHZ3			HSA:9448			CDK9		FLJ14721
TSN			HSA:9462			CDKN1A		FLJ14768
TSPAN17			HSA:9469			CDKN1B		FLJ14803
TSPAN7			HSA:9472			CDKN2AIPNL		FLJ14834
TSPOAP1			HSA:9508			CDKN2B		FLJ14936
TTC25			HSA:9510			CDKN2C		FLJ16518
TTI2			HSA:9513			CDKN3		FLJ20035
TTN			HSA:9517			CDS2		FLJ20071
TUBGCP5			HSA:955			CDYL		FLJ20202
TYR			HSA:9564			CDYL2		FLJ20211
UBA6			HSA:9569			CEACAM19		FLJ20232
UBE2H			HSA:9578			CEACAM5		FLJ20255
UBE3A			HSA:9601			CEACAM6		FLJ20259
UBE3B			HSA:9619			CEBPZ		FLJ20265
UBE3C			HSA:9620			CELF1		FLJ20272
UBL7			HSA:9625			CENPBD1		FLJ20303
UBN2			HSA:9625			CENPC		FLJ20308
UBR5			HSA:9632			CENPE		FLJ20399
UBR7			HSA:9640			CENPF		FLJ20487
UCN3			HSA:9644			CENPJ		FLJ20527
UNC13A			HSA:9646			CENPL		FLJ20542
UNC79			HSA:9670			CENPM		FLJ20581
UNC80			HSA:9678			CENPN		FLJ20582
UPB1			HSA:9679			CENPO		FLJ20625
UPF2			HSA:9682			CENPP		FLJ20626
UPF3B			HSA:9688			CENPT		FLJ20668
USH2A			HSA:9700			CENPW		FLJ20699
USP15			HSA:9704			CEP112		FLJ20729
USP45			HSA:9716			CEP126		FLJ21019
USP7			HSA:9730			CEP152		FLJ21103
USP9Y			HSA:9732			CEP170		FLJ21144
UTRN			HSA:9733			CEP290		FLJ21308
VASH1			HSA:9743			CEP295		FLJ21415
VDR			HSA:9747			CEP41		FLJ21439
VIL1			HSA:9759			CEP44		FLJ21616
VIP			HSA:976			CEP57		FLJ21901
VLDLR			HSA:9771			CEP57L1		FLJ21918
VPS13B			HSA:9785			CEP63		FLJ22104
VRK3			HSA:9790			CEP68		FLJ22160
VSIG4			HSA:9793			CEP72		FLJ22390
WAC			HSA:9794			CEP76		FLJ22494
WASF1			HSA:9798			CEP83		FLJ22578
WDFY3			HSA:9816			CEP85		FLJ22649
WDR26			HSA:9817			CEP89		FLJ22679
WDR93			HSA:9820			CEP95		FLJ22709
WNK3			HSA:9826			CEPT1		FLJ22761
WNT1			HSA:9826			CERCAM		FLJ23221
WNT2			HSA:9828			CERS2		FLJ23311
WWOX			HSA:9854			CERS5		FLJ23322
XIRP1			HSA:9858			CERS6		FLJ23356
XPC			HSA:9862			CES2		FLJ23436
XPO1			HSA:9869			CES4A		FLJ23447
YEATS2			HSA:987			CETN3		FLJ25059
YTHDC2			HSA:9875			CFAP20		FLJ25333
YWHAE			HSA:9882			CFAP36		FLJ25339
YY1			HSA:9891			CFAP57		FLJ25410
ZBTB16			HSA:9895			CFDP1		FLJ25415
ZBTB20			HSA:9903			CFL1		FLJ25421
ZC3H4			HSA:9905			CFL2		FLJ25770
ZMYND11			HSA:9915			CFLAR		FLJ25818
ZNF18			HSA:9918			CGGBP1		FLJ30058
ZNF292			HSA:9919			CGRRF1		FLJ30296
ZNF385B			HSA:9920			CHAC2		FLJ30596
ZNF407			HSA:9922			CHAF1B		FLJ30681
ZNF462			HSA:9924			CHCHD1		FLJ31121
ZNF517			HSA:9927			CHCHD2		FLJ31547
ZNF548			HSA:993			CHCHD3		FLJ32115
ZNF559			HSA:9967			CHCHD4		FLJ32356
ZNF626			HSA:9968			CHCHD5		FLJ32416
ZNF713			HSA:9980			CHCHD6		FLJ32702
ZNF774			HSA:9989			CHD1L		FLJ32734
ZNF8						CHD2		FLJ32785
ZNF804A						CHD3		FLJ32844
ZNF827						CHD4		FLJ32884
ZSWIM5						CHD6		FLJ33215
ZSWIM6						CHD7		FLJ33620
ZWILCH						CHD8		FLJ33817
						CHEK2		FLJ34283
						CHERP		FLJ34306
						CHIC1		FLJ35093
						CHIC2		FLJ35119
						CHID1		FLJ35382
						CHM		FLJ35767
						CHMP1A		FLJ35779
						CHMP1B		FLJ35808
						CHMP2A		FLJ35827
						CHMP2B		FLJ35843
						CHMP3		FLJ35867
						CHMP4B		FLJ35894
						CHMP4C		FLJ36445
						CHMP5		FLJ36749
						CHMP6		FLJ36878
						CHMP7		FLJ36888
						CHORDC1		FLJ37562
						CHP1		FLJ37964
						CHPF2		FLJ38607
						CHRAC1		FLJ38608
						CHRM3		FLJ38984
						CHST15		FLJ39369
						CHST5		FLJ39378
						CHTF18		FLJ39441
						CHTF8		FLJ39501
						CHTOP		FLJ39873
						CHURC1-FNTB		FLJ40083
						CIAO1		FLJ40126
						CIART		FLJ40172
						CIB1		FLJ40432
						CIPC		FLJ40452
						CIR1		FLJ41287
						CIRBP		FLJ42654
						CIRH1A		FLJ43859
						CISD1		FLJ44082
						CISD2		FLJ44186
						CISH		FLJ44216
						CIT		FLJ45909
						CITED2		FLJ46156
						CIZ1		FLJ46266
						CKAP2		FLJ46321
						CKAP5		FLJ46380
						CKLF		FLJ90013
						CKLF-CMTM1		FLRT1
						CKMT1A		FMO2
						CKMT1B		FMOD
						CKS1B		FOLH1
						CKS2		FOSL1
						CLCA2		FOXA1
						CLCC1		FOXA2
						CLCN3		FOXA3
						CLCN6		FOXF1
						CLDN12		FOXK2
						CLDN4		FOXO1A
						CLDN7		FOXQ1
						CLDN9		FRAS1
						CLDND1		FREB
						CLIC1		FSD1
						CLIC4		FSIP1
						CLINT1		FSTL1
						CLK1		FSTL4
						CLK2		FTCD
						CLK4		FTO
						CLN3		FTS
						CLNS1A		FTSJ1
						CLPB		FXYD3
						CLPP		FZD6
						CLPTM1		G2
						CLSPN		GAA
						CLSTN1		GABARAPL2
						CLSTN3		GABRA4
						CLTC		GABRB2
						CLU		GABRG3
						CMC1		GABRP
						CMC2		GADD45A
						CMC4		GALGT
						CMPK1		GALNT11
						CMSS1		GALNT5
						CMTM3		GAMT
						CMTM6		GANAB
						CMTR1		GAS7
						CMTR2		GATA3
						CNBP		GATA5
						CNDP2		GBA
						CNEP1R1		GCL
						CNIH1		GCM2
						CNIH4		GCN5L2
						CNKSR1		GCS1
						CNN2		GDAP2
						CNNM2		GDDR
						CNOT1		GDF5
						CNOT10		GDF8
						CNOT2		GDF9
						CNOT4		GDI2
						CNOT6L		GDPD2
						CNOT7		GEFT
						CNPPD1		GEMIN7
						CNPY2		GENX-3414
						CNPY3		GFI1B
						CNPY4		GFRA1
						CNST		GGA1
						CNTN4		GGA3
						CNTROB		GGTLA1
						COA1		GHR
						COA3		GHRHR
						COA4		GIPC2
						COA5		GIPR
						COA7		GJA5
						COASY		GJB1
						COG1		GJB4
						COG2		GJB5
						COG3		GLIS2
						COG4		GLP1R
						COG6		GLP2R
						COG7		GLRA3
						COIL		GLTDC1
						COL18A1		GLULD1
						COL3A1		GLYCTK
						COL4A3BP		GM2A
						COL4A5		GMEB1
						COLGALT2		GMFB
						COMMD1		GMIP
						COMMD10		GMPPB
						COMMD2		GMPR
						COMMD3		GNA13
						COMMD3-BMI1		GNAI3
						COMMD4		GNAT1
						COMMD5		GNG11
						COMMD6		GNG5
						COMMD8		GNGT1
						COMMD9		GNPDA1
						COMT		GOLGA1
						COPA		GOLGA2
						COPB1		GOLGA3
						COPB2		GOLPH2
						COPE		GOLPH3
						COPG1		GOSR1
						COPG2		GOT2
						COPS2		GPB5
						COPS3		GPR
						COPS4		GPR100
						COPS5		GPR103
						COPS6		GPR110
						COPS7A		GPR111
						COPS7B		GPR113
						COPS8		GPR123
						COPZ1		GPR124
						COQ10B		GPR125
						COQ3		GPR142
						COQ4		GPR152
						COQ5		GPR161
						COQ6		GPR18
						COQ9		GPR2
						CORO1A		GPR45
						CORO1B		GPR61
						CORO1C		GPR84
						CORO2A		GPR88
						CORO7		GPR92
						CORO7-PAM16		GPRC5B
						COX10		GPSM1
						COX11		GPSM2
						COX14		GPX2
						COX15		GPX4
						COX16		GRB2
						COX17		GREM1
						COX18		GRIA3
						COX19		GRID1
						COX20		GRIN2C
						COX4I1		GRIN2D
						COX5B		GRM8
						COX6A1		GRN
						COX6B1		GRPEL1
						COX6C		GRWD1
						COX7A2L		GSC
						COX7B		GSDM1
						COX7C		GSH1
						COX8A		GSS
						CPA4		GSTM2
						CPNE1		GSTT1
						CPNE3		GSTZ1
						CPNE4		GTF2B
						CPPED1		GTF2H4
						CPSF1		GTF2I
						CPSF2		GTF3C3
						CPSF3		GTF3C4
						CPSF3L		GTPBP2
						CPSF6		GTPBP4
						CPSF7		GTSE1
						CPT1A		GUCA1A
						CPTP		GUCA2A
						CRABP1		GUCY1A2
						CRABP2		GUCY2C
						CRACR2A		GUK1
						CRADD		GUSB
						CRBN		H2AFX
						CRCP		H2AFY2
						CREB1		H3F3A
						CREB3		HADHSC
						CREB3L1		HAL
						CREB3L2		HAN11
						CREB3L4		HAO2
						CREBL2		HAPLN3
						CRELD1		HARS
						CRIP2		HARSL
						CRIPT		HAS3
						CRKL		HAT1
						CRLF3		HBP1
						CRNKL1		HCFC1
						CROT		HCLS1
						CRTC1		HCN2
						CRTC2		HCRTR1
						CRYZ		HDAC1
						CRYZL1		HDAC11
						CS		HDAC3
						CSDC2		HDAC5
						CSDE1		HDAC6
						CSE1L		HDGFRP3
						CSNK1A1		HEMK1
						CSNK1D		HEPH
						CSNK1G1		HERC4
						CSNK1G2		HERPUD1
						CSNK1G3		HES1
						CSNK2A1		HES6
						CSNK2B		HEYL
						CSPP1		HF1
						CSRP1		HGFAC
						CSRP3		HIC2
						CST3		HIF1A
						CSTB		HINT2
						CSTF1		HIRA
						CSTF2		HIST1H1T
						CSTF2T		HIST1H2AB
						CSTF3		HIST1H2AJ
						CTAGE5		HIST1H2BC
						CTBP2		HIST1H3A
						CTDSP1		HIST1H4A
						CTDSP2		HIST1H4B
						CTDSPL2		HIST1H4C
						CTH		HIST2H2AA
						CTNNA1		HIVEP3
						CTNNAL1		HLA-DMB
						CTNNB1		HLA-G
						CTNNBL1		HLCS
						CTNND1		HLF
						CTNS		HM13
						CTPS1		HMG2L1
						CTR9		HMGCLL1
						CTSB		HN1
						CTSC		HNRPA1
						CTSD		HNRPL
						CTSH		HNRPU
						CTSL		HOP
						CTSV		HOXA3
						CTTN		HOXA4
						CTU2		HOXA6
						CUEDC2		HOXC10
						CUL1		HOXC12
						CUL2		HOXC13
						CUL4B		HOXD1
						CUL5		HOXD4
						CUL7		HOXD8
						CUTA		HPCAL4
						CUTC		HPS1
						CUX1		HR
						CWC15		HRAS
						CWC22		HRG
						CWC25		HRH1
						CWC27		HRH4
						CWF19L1		HRIHFB2122
						CXORF40A		HRPT2
						CXORF40B		HSA272196
						CXORF56		HSD11B2
						CXXC1		HSD17B2
						CXXC5		HSD17B8
						CYB561		HSH2D
						CYB561A3		HSPA8
						CYB561D1		HSPA9B
						CYB561D2		HSPB7
						CYB5A		HSPC009
						CYB5B		HSPC063
						CYB5D1		HSPC150
						CYB5D2		HSPC163
						CYB5R2		HSPC182
						CYB5R3		HSPC268
						CYB5R4		HSRG1
						CYB5RL		HSZFP36
						CYBA		HT011
						CYCS		HT017
						CYFIP1		HTF9C
						CYFIP2		HTR1D
						CYHR1		HTR3A
						CYP1B1		HTR6
						CYP20A1		HUMAGCGB
						CYP24A1		HUMPPA
						CYP2J2		HYAL1
						CYP51A1		HYAL2
						CYSRT1		HYAL3
						CYSTM1		HYPC
						CYTH1		IBRDC1
						DAAM1		IBTK
						DAD1		ICAM4
						DAGLB		ICAM5
						DAK		ICF45
						DAP		ID4
						DAP3		IDH1
						DAPK3		IDH3A
						DARS		IER5
						DARS2		IF
						DAXX		IFI27
						DAZAP1		IFIT2
						DAZAP2		IFITM3
						DBF4		IFNA13
						DBF4B		IFNA5
						DBI		IFRD2
						DBN1		IGFALS
						DBNDD1		IGFBP7
						DBNL		IGHMBP2
						DBP		IL11RA
						DBR1		IL13RA2
						DCAF11		IL15
						DCAF12		IL16
						DCAF13		IL17
						DCAF16		IL17C
						DCAF4		IL17RD
						DCAF5		IL1A
						DCAF7		IL1F9
						DCAF8		IL1R1
						DCAKD		IL1R2
						DCDC2		IL20
						DCK		IL23R
						DCLRE1B		IL27RA
						DCLRE1C		IL2RG
						DCP1A		IL6
						DCP1B		IL8RB
						DCP2		IMP4
						DCPS		IMP5
						DCTD		IMPK
						DCTN1		INCA1
						DCTN2		ING4
						DCTN3		INHA
						DCTN4		INHBC
						DCTN5		INMT
						DCTPP1		IPO11
						DCUN1D1		IPO4
						DCUN1D4		IRA1
						DCUN1D5		IRAK1
						DDA1		IRAK1BP1
						DDAH2		IRAK4
						DDB1		IRF1
						DDB2		IRF6
						DDIAS		IRF7
						DDIT4		IRX6
						DDOST		ISG20
						DDR1		ISL2
						DDT		ISYNA1
						DDTL		ITGA10
						DDX1		ITGAL
						DDX11		ITGB1BP2
						DDX17		ITGB1BP3
						DDX18		ITGB2
						DDX19A		ITGB4
						DDX19B		ITGB4BP
						DDX20		ITGB8
						DDX21		ITGBL1
						DDX23		ITIH3
						DDX24		ITK
						DDX26B		ITM2C
						DDX27		ITPKB
						DDX28		JAM2
						DDX39A		JARID1C
						DDX39B		JARID1D
						DDX3X		JM1
						DDX41		JM11
						DDX43		JMJD2B
						DDX46		JPH3
						DDX47		JRK
						DDX49		JUNB
						DDX5		K5B
						DDX50		K6IRS2
						DDX52		KAB
						DDX54		KAI1
						DDX55		KAT3
						DDX56		KBTBD3
						DDX59		KBTBD7
						DDX6		KCNA7
						DECR1		KCNAB2
						DEDD		KCND2
						DEDD2		KCNE4
						DEF8		KCNH3
						DEGS1		KCNIP2
						DEGS2		KCNJ14
						DENND2D		KCNJ5
						DENND4C		KCNJ6
						DENR		KCNK1
						DEPDC1		KCNK2
						DEPDC1B		KCNK3
						DEPTOR		KCNK4
						DERA		KCNK7
						DERL1		KCNK9
						DERL2		KCNMA1
						DFFA		KCNMB2
						DFFB		KCNMB3
						DGCR14		KCNMB4
						DGCR2		KCNN1
						DGCR6L		KCNQ1
						DGCR8		KCNQ3
						DGUOK		KCNV1
						DHCR24		KCNV2
						DHCR7		KCTD10
						DHFR		KCTD11
						DHFRL1		KCTD2
						DHODH		KCTD5
						DHPS		KCTD6
						DHRS1		KDELR1
						DHRS12		KDELR3
						DHRS4		KDR
						DHRS4L1		KEAP1
						DHRS4L2		KIAA0052
						DHRS7		KIAA0090
						DHTKD1		KIAA0101
						DHX15		KIAA0133
						DHX16		KIAA0141
						DHX29		KIAA0256
						DHX30		KIAA0296
						DHX33		KIAA0317
						DHX36		KIAA0373
						DHX37		KIAA0376
						DHX38		KIAA0377
						DHX40		KIAA0391
						DHX57		KIAA0406
						DHX8		KIAA0423
						DHX9		KIAA0431
						DIABLO		KIAA0446
						DIAPH2		KIAA0450
						DIAPH3		KIAA0467
						DIDO1		KIAA0469
						DIEXF		KIAA0476
						DIMT1		KIAA0523
						DKC1		KIAA0540
						DKK1		KIAA0553
						DKKL1		KIAA0556
						DLAT		KIAA0644
						DLD		KIAA0690
						DLG1		KIAA0701
						DLG3		KIAA0720
						DLG4		KIAA0746
						DLGAP4		KIAA0748
						DLGAP5		KIAA0870
						DLK2		KIAA0888
						DLL1		KIAA0912
						DLST		KIAA0980
						DMAP1		KIAA0984
						DMC1		KIAA0999
						DMKN		KIAA1000
						DMPK		KIAA1005
						DMXL1		KIAA1036
						DMXL2		KIAA1078
						DNA2		KIAA1109
						DNAAF3		KIAA1115
						DNAH7		KIAA1143
						DNAJA1		KIAA1163
						DNAJA2		KIAA1190
						DNAJA3		KIAA1196
						DNAJB1		KIAA1238
						DNAJB11		KIAA1318
						DNAJB14		KIAA1324
						DNAJB5		KIAA1340
						DNAJB6		KIAA1447
						DNAJB9		KIAA1449
						DNAJC10		KIAA1465
						DNAJC11		KIAA1522
						DNAJC12		KIAA1598
						DNAJC13		KIAA1602
						DNAJC14		KIAA1622
						DNAJC15		KIAA1639
						DNAJC16		KIAA1644
						DNAJC17		KIAA1712
						DNAJC18		KIAA1727
						DNAJC19		KIAA1731
						DNAJC2		KIAA1747
						DNAJC27		KIAA1789
						DNAJC3		KIAA1811
						DNAJC30		KIAA1826
						DNAJC4		KIAA1841
						DNAJC5G		KIAA1862
						DNAJC7		KIAA1904
						DNAJC8		KIAA1906
						DNAJC9		KIAA1913
						DNAL4		KIAA1914
						DNASE1		KIAA1950
						DNASE1L1		KIAA1956
						DNASE2		KIAA1957
						DNM1L		KIAA1959
						DNMBP		KIAA1984
						DNMT1		KIAA2018
						DNPEP		KIF1C
						DNPH1		KIF20A
						DNTTIP1		KIF21B
						DNTTIP2		KIF3C
						DOCK1		KIFC1
						DOHH		KIFC2
						DOK4		KIRREL2
						DOLK		KLHDC4
						DOLPP1		KLHL12
						DOPEY1		KLHL15
						DPAGT1		KLHL4
						DPCD		KLK10
						DPF2		KLK11
						DPH1		KLK12
						DPH2		KLK2
						DPH3		KLK6
						DPH5		KLK9
						DPM3		KLRA1
						DPP3		KLRG1
						DPP9		KNG1
						DPY19L3		KNS2
						DPY19L4		KNSL7
						DPY30		KPNA1
						DPYD		KRT17
						DPYSL2		KRT18
						DRAM2		KRT4
						DRAP1		KRT5
						DRAXIN		KRTAP10-11
						DRC7		KRTAP11-1
						DRG1		KRTAP12-2
						DRG2		KRTAP2-4
						DROSHA		KRTAP4-14
						DSCC1		KRTHA4
						DSCR3		KRTHB1
						DSE		KRTHB2
						DSG2		KRTHB4
						DSN1		KRTHB6
						DSP		KY
						DSTN		L3MBTL
						DTD1		L3MBTL2
						DTD2		L3MBTL3
						DTL		LAIR1
						DTNA		LAMA5
						DTNB		LAMC1
						DTNBP1		LAMP1
						DTX2		LAMR1
						DTX3		LAP3
						DTX3L		LARS
						DUS2		LARS2
						DUS3L		LASS1
						DUSP1		LBP
						DUSP12		LCAT
						DUSP13		LCMT1
						DUSP16		LCN8
						DUSP18		LDB2
						DUSP3		LDHAL6
						DUT		LDHC
						DXO		LDHD
						DYNC1H1		LECT1
						DYNC1I2		LENG8
						DYNC1LI1		LEPRE1
						DYNC1LI2		LFNG
						DYNC2H1		LGALS1
						DYNC2LI1		LGALS9
						DYNLL1		LGI1
						DYNLRB1		LGI2
						DYNLT1		LHB
						DYNLT3		LHFPL1
						DYRK1B		LIG4
						DYRK2		LIM2
						DYRK4		LIMD1
						DYX1C1		LIMK1
						DZIP3		LIN28
						E2F3		LIN7B
						E2F6		LIN7C
						E2F8		LIP8
						EAF1		LMAN2
						EAF2		LMTK2
						EAPP		LMTK3
						EARS2		LOC112714
						EBAG9		LOC112869
						EBNA1BP2		LOC114990
						EBP		LOC119710
						ECD		LOC120376
						ECE1		LOC120379
						ECE2		LOC123103
						ECH1		LOC124512
						ECHDC1		LOC124842
						ECHS1		LOC126637
						ECI2		LOC126669
						ECSIT		LOC127003
						ECT2		LOC128387
						EDA2R		LOC129285
						EDC3		LOC130502
						EDEM2		LOC130612
						EDF1		LOC133619
						EDRF1		LOC134145
						EED		LOC136242
						EEF1A1		LOC136263
						EEF1A2		LOC137392
						EEF1B2		LOC138652
						EEF1D		LOC139116
						EEF1E1		LOC139363
						EEF1G		LOC139604
						EEF2		LOC144347
						EEF2KMT		LOC144363
						EFCAB11		LOC146167
						EFEMP1		LOC147645
						EFHC1		LOC148206
						EFNA1		LOC148713
						EFNA4		LOC153222
						EFR3B		LOC154790
						EFTUD1		LOC161577
						EFTUD2		LOC162427
						EGLN2		LOC162993
						EGR3		LOC166752
						EHD1		LOC196463
						EHHADH		LOC197322
						EHMT1		LOC200230
						EID1		LOC200312
						EIF1		LOC201140
						EIF1AD		LOC201175
						EIF1AX		LOC201292
						EIF1B		LOC202051
						EIF2B1		LOC204474
						EIF2B2		LOC220929
						EIF2B3		LOC254531
						EIF2B4		LOC255104
						EIF2B5		LOC255275
						EIF2D		LOC255798
						EIF2S1		LOC257106
						EIF2S2		LOC257177
						EIF2S3		LOC283537
						EIF3A		LOC283578
						EIF3C		LOC283816
						EIF3CL		LOC284021
						EIF3D		LOC284361
						EIF3E		LOC284422
						EIF3G		LOC284680
						EIF3H		LOC284901
						EIF3I		LOC285280
						EIF3J		LOC285382
						EIF3K		LOC338692
						EIF3L		LOC338761
						EIF3M		LOC338773
						EIF4A1		LOC339287
						EIF4B		LOC339344
						EIF4E		LOC339398
						EIF4E2		LOC339448
						EIF4EBP1		LOC339804
						EIF4G1		LOC339967
						EIF4G2		LOC340075
						EIF4G3		LOC340168
						EIF4H		LOC340268
						EIF5		LOC340318
						EIF5A		LOC340529
						EIF5A2		LOC342346
						EIF5B		LOC343521
						EIF6		LOC343702
						ELF1		LOC344371
						ELF2		LOC344657
						ELF3		LOC347512
						ELK1		LOC374569
						ELK3		LOC374973
						ELL		LOC375616
						ELL3		LOC387716
						ELMO2		LOC387787
						ELMOD2		LOC387804
						ELMOD3		LOC388135
						ELMSAN1		LOC388650
						ELOF1		LOC388714
						ELOVL1		LOC388730
						ELOVL2		LOC388965
						ELOVL5		LOC389119
						ELOVL6		LOC389123
						ELP2		LOC389129
						ELP3		LOC389211
						ELP4		LOC389342
						ELP5		LOC389419
						ELP6		LOC389435
						EMC1		LOC389523
						EMC10		LOC389822
						EMC2		LOC390007
						EMC3		LOC390205
						EMC4		LOC390508
						EMC7		LOC390595
						EMC8		LOC390738
						EMC9		LOC390859
						EMD		LOC390928
						EME1		LOC390999
						EMG1		LOC391123
						EMP2		LOC391253
						EMP3		LOC392943
						ENC1		LOC400169
						ENDOG		LOC400224
						ENDOV		LOC400481
						ENO1		LOC400891
						ENOSF1		LOC400962
						ENOX2		LOC401115
						ENPP4		LOC401330
						ENPP5		LOC401399
						ENSA		LOC401427
						ENTPD3		LOC401483
						ENTPD4		LOC401537
						ENTPD6		LOC401622
						ENTPD7		LOC401623
						ENY2		LOC401640
						EOGT		LOC401720
						EP400		LOC401827
						EPB41		LOC402275
						EPB41L2		LOC402281
						EPB41L5		LOC404636
						EPC1		LOC439923
						EPCAM		LOC440097
						EPG5		LOC440172
						EPHA1		LOC440307
						EPHA4		LOC440357
						EPHA7		LOC440369
						EPHB3		LOC440387
						EPHX1		LOC440388
						EPHX2		LOC440398
						EPM2AIP1		LOC440435
						EPN1		LOC440503
						EPN3		LOC440671
						EPRS		LOC440699
						EPS15		LOC440837
						EPS8		LOC440838
						EPT1		LOC440891
						ERAL1		LOC440926
						ERAP1		LOC440927
						ERBB2IP		LOC441017
						ERBB3		LOC441053
						ERCC1		LOC441115
						ERCC3		LOC441135
						ERCC4		LOC441168
						ERCC5		LOC441201
						ERCC6		LOC441266
						ERCC6-PGBD3		LOC441618
						ERCC6L		LOC441631
						ERCC6L2		LOC441906
						ERCC8		LOC441941
						ERGIC1		LOC442032
						ERGIC2		LOC442361
						ERGIC3		LOC442401
						ERH		LOC442467
						ERICH1		LOC51161
						ERLEC1		LOC51234
						ERLIN2		LOC51249
						ERMP1		LOC51252
						ERO1L		LOC51333
						ERP29		LOC56920
						ERP44		LOC57019
						ERV3-1		LOC58489
						ERVMER34-1		LOC63928
						ESR1		LOC83468
						ESRP1		LOC83690
						ESYT1		LOC90288
						ETF1		LOC91181
						ETFA		LOC91431
						ETFB		LOC91461
						ETFDH		LOC91464
						ETHE1		LOC91664
						ETV3		LOC91807
						ETV4		LOC91942
						EVPL		LOC92162
						EWSR1		LOC92305
						EXD2		LPPR2
						EXO1		LRBA
						EXOC1		LRFN4
						EXOC2		LRIG1
						EXOC3-AS1		LRP1
						EXOC4		LRP1B
						EXOC5		LRP4
						EXOC6		LRRFIP2
						EXOC6B		LRRTM1
						EXOC7		LRRTM3
						EXOG		LRSAM1
						EXOSC10		LSAMP
						EXOSC2		LSECTIN
						EXOSC3		LSM11
						EXOSC4		LSS
						EXOSC5		LTB4R
						EXOSC7		LTB4R2
						EXOSC8		LUZP1
						EXOSC9		LXN
						EXPH5		LY6D
						EYA3		LY6G5B
						EZR		LY6G6D
						F11R		LY6H
						FAAH2		LY9
						FADD		LYL1
						FADS2		LYZL1
						FAF2		M-RIP
						FAH		M11S1
						FAHD1		M6PRBP1
						FAHD2A		MAC30
						FAHD2B		MAD2L1BP
						FAIM		MADP-1
						FAM103A1		MAFA
						FAM104A		MAFB
						FAM111A		MAFG
						FAM118A		MAGEA11
						FAM120AOS		MAGEB2
						FAM120B		MAGEB3
						FAM122B		MAGOH
						FAM122C		MALT1
						FAM126B		MAN1A1
						FAM127A		MAN1B1
						FAM127B		MAN2C1
						FAM127C		MANBA
						FAM129B		MAOB
						FAM133B		MAP1A
						FAM134B		MAP1LC3B
						FAM134C		MAP2
						FAM136A		MAP2K1IP1
						FAM151B		MAP2K4
						FAM156A		MAP2K5
						FAM160A1		MAP2K7
						FAM161B		MAP3K13
						FAM162A		MAP4
						FAM168A		MAP4K5
						FAM175B		MAPK6
						FAM177A1		MAPKAPK3
						FAM178A		MAPKAPK5
						FAM178B		MAPKBP1
						FAM179B		MARCO
						FAM188A		MART2
						FAM188B		MASA
						FAM189B		MAT1A
						FAM192A		MATN3
						FAM198B		MBC2
						FAM200A		MBD4
						FAM200B		MBTD1
						FAM204A		MCAM
						FAM206A		MCEE
						FAM207A		MCFP
						FAM20B		MCM5
						FAM210A		MCM7
						FAM213A		MCM8
						FAM214B		MCP
						FAM217B		MCPH1
						FAM218A		MDH1
						FAM219A		MDH2
						FAM21A		MDK
						FAM221A		MDS006
						FAM222B		MDS018
						FAM227A		MEA
						FAM227B		MECT1
						FAM229B		MED8
						FAM32A		MEFV
						FAM3A		MEGF10
						FAM3C		MESP1
						FAM43A		METTL4
						FAM45A		MFAP2
						FAM46B		MFAP3L
						FAM46C		MFAP4
						FAM50A		MFI2
						FAM53C		MFN1
						FAM60A		MFN2
						FAM63A		MGAT2
						FAM64A		MGC10433
						FAM69A		MGC10500
						FAM71E1		MGC10993
						FAM72A		MGC11266
						FAM72B		MGC11324
						FAM72C		MGC12197
						FAM72D		MGC12966
						FAM73A		MGC12981
						FAM73B		MGC13159
						FAM76B		MGC15429
						FAM84B		MGC15619
						FAM86B1		MGC15668
						FAM86C1		MGC15730
						FAM8A1		MGC15887
						FAM92A1		MGC16028
						FAM96A		MGC16309
						FAM96B		MGC16471
						FAM98A		MGC16733
						FAM98B		MGC20481
						FAM98C		MGC20533
						FAN1		MGC20579
						FANCA		MGC22014
						FANCB		MGC23401
						FANCC		MGC23985
						FANCD2		MGC2408
						FANCF		MGC26610
						FANCG		MGC26694
						FANCL		MGC26733
						FAR1		MGC26816
						FARP2		MGC26885
						FARS2		MGC2749
						FARSA		MGC2941
						FARSB		MGC29643
						FASTK		MGC29671
						FASTKD1		MGC30208
						FASTKD2		MGC3047
						FASTKD5		MGC32124
						FAU		MGC3222
						FBL		MGC33367
						FBP1		MGC33510
						FBXL12		MGC33839
						FBXL18		MGC33867
						FBXL19		MGC33894
						FBXL5		MGC33993
						FBXL8		MGC34713
						FBXO16		MGC35045
						FBXO22		MGC35138
						FBXO3		MGC35154
						FBXO30		MGC35169
						FBXO33		MGC35206
						FBXO36		MGC3731
						FBXO38		MGC39325
						FBXO4		MGC39581
						FBXO42		MGC39606
						FBXO46		MGC39827
						FBXO5		MGC40047
						FBXO8		MGC40368
						FBXO9		MGC45386
						FBXW4		MGC45428
						FBXW9		MGC45731
						FCF1		MGC45840
						FCGRT		MGC4655
						FDFT1		MGC4707
						FDPS		MGC50104
						FDX1L		MGC50811
						FDXACB1		MGC52498
						FDXR		MGC54289
						FECH		MGC62100
						FEM1B		MGC8407
						FEM1C		MGC88387
						FEN1		MGC9084
						FGD3		MGC955
						FGF13		MID2
						FGFR1OP		MIF
						FGFR1OP2		MINK
						FGFR2		MIST1
						FGFR4		MK-STYX
						FGGY		MKL1
						FH		MLF2
						FHIT		MLLT6
						FIBP		MLLT7
						FICD		MMAA
						FIG4		MMD2
						FIGN		MMP1
						FIGNL1		MMP11
						FIP1L1		MMP24
						FIS1		MMP9
						FITM2		MOGAT2
						FKBP11		MOSPD1
						FKBP15		MPHOSPH10
						FKBP1A		MPN
[truncated: 4,544 more rows]

## Sheet: Complete gene set Entrez GeneID
SFARI Gene full	SFARI Gene categories 1-3	FMRP target genes Darnell et al.,2011	FMRP target genes Jansen et al.,2017	mTOR signalling pathway genes Caron et al., 2010	KEGG mTOR-regulators	mTOR-sensitive genes Gandin et al., 2016	Vitamin D responsive genes Wang et al., 2005	Vitamin D responsive elements (DR3) Wang et al., 2005
HSA:18	HSA:43	HSA:112268437	HSA:1000	HSA:25	hsa:10000	HSA:2	7H3	HSA:57532
HSA:10349	HSA:100	HSA:9625	HSA:10000	HSA:728378	hsa:10325	HSA:8086	HSA:18	HSA:1
HSA:154664	HSA:114	HSA:20	HSA:10061	HSA:10555	hsa:10542	HSA:79719	HSA:19	HSA:65985
HSA:10347	HSA:23394	HSA:21	HSA:10072	HSA:207	hsa:10641	HSA:112268437	HSA:340273	HSA:14
HSA:1636	HSA:116986	HSA:9619	HSA:10073	HSA:84335	hsa:10670	HSA:28971	HSA:171586	HSA:60496
HSA:43	HSA:26523	HSA:29	HSA:10079	HSA:5624	hsa:107080638	HSA:14	HSA:3983	HSA:89876
HSA:81	HSA:27245	HSA:40	HSA:10111	HSA:369	hsa:11211	HSA:25980	HSA:27034	HSA:26574
HSA:95	HSA:10142	HSA:47	HSA:10112	HSA:9459	hsa:1147	HSA:16	HSA:34	HSA:10347
HSA:100	HSA:270	HSA:50	HSA:10127	HSA:8874	hsa:127124	HSA:132949	HSA:8728	HSA:10350
HSA:170692	HSA:275	HSA:728378	HSA:10131	HSA:472	hsa:153129	HSA:60496	HSA:10863	HSA:10058
HSA:104	HSA:287	HSA:11033	HSA:10142	HSA:390502	hsa:1855	HSA:26574	HSA:170689	HSA:4363
HSA:114	HSA:288	HSA:104	HSA:10144	HSA:8312	hsa:1856	HSA:18	HSA:80070	HSA:89845
HSA:111	HSA:29123	HSA:107	HSA:10153	HSA:572	hsa:1857	HSA:26154	HSA:120	HSA:1244
HSA:132	HSA:301	HSA:111	HSA:10155	HSA:26469	hsa:1975	HSA:20	HSA:147	HSA:225
HSA:23394	HSA:322	HSA:118	HSA:10181	HSA:664	hsa:1977	HSA:23461	HSA:154	HSA:5825
HSA:135	HSA:51107	HSA:23394	HSA:10194	HSA:673	hsa:1978	HSA:340273	HSA:51390	HSA:23
HSA:140	HSA:57492	HSA:156	HSA:10296	HSA:677	hsa:201163	HSA:22	HSA:9590	HSA:55324
HSA:154	HSA:8853	HSA:3899	HSA:10297	HSA:8945	hsa:207	HSA:11194	HSA:1645	HSA:79852
HSA:158	HSA:55870	HSA:27125	HSA:103	C19ORF2	hsa:208	HSA:23457	HSA:8644	HSA:51225
HSA:2334	HSA:259266	HSA:116987	HSA:1039	HSA:51719	hsa:220441	HSA:89845	HSA:214	HSA:25
HSA:27125	HSA:23245	HSA:116986	HSA:10395	HSA:801	hsa:23175	HSA:8714	HSA:7915	HSA:32
HSA:116987	HSA:80816	HSA:116988	HSA:104	HSA:10645	hsa:245973	HSA:10057	HSA:7840	HSA:35
HSA:116986	HSA:57194	HSA:56894	HSA:10403	HSA:890	hsa:2475	HSA:368	HSA:239	HSA:6646
HSA:84871	HSA:493	HSA:375790	HSA:10460	HSA:891	hsa:253260	HSA:215	HSA:240	HSA:64746
HSA:392636	HSA:26053	HSA:23287	HSA:10482	HSA:595	hsa:253314	HSA:5826	HSA:57679	HSA:79777
HSA:26523	HSA:552	HSA:27245	HSA:10483	HSA:898	hsa:2535	HSA:6059	HSA:259173	HSA:29974
HSA:186	HSA:29994	HSA:9472	HSA:10497	HSA:10576	hsa:27330	HSA:23	HSA:268	HSA:48
HSA:27245	HSA:10295	HSA:10142	HSA:10514	HSA:7203	hsa:2885	HSA:10061	HSA:154810	HSA:50
HSA:54806	HSA:53335	HSA:10000	HSA:10564	HSA:10575	hsa:2887	HSA:55324	HSA:57037	HSA:8310
HSA:10142	HSA:9044	HSA:112694756	HSA:10565	HSA:22948	hsa:28956	HSA:55347	HSA:55608	HSA:54
HSA:220	HSA:776	HSA:230	HSA:10574	HSA:908	hsa:2932	HSA:25864	HSA:118429	HSA:51205
HSA:7915	HSA:777	HSA:57679	HSA:10579	HSA:10574	hsa:3265	HSA:84836	HSA:221656	HSA:93650
HSA:29929	HSA:8912	HSA:273	HSA:10592	HSA:10694	hsa:3479	HSA:7920	HSA:23028	HSA:56
HSA:241	HSA:55799	HSA:64682	HSA:10594	HSA:983	hsa:3480	HSA:51104	HSA:147495	HSA:70
HSA:55626	HSA:783	HSA:286	HSA:10615	HSA:991	hsa:3551	HSA:11057	HSA:374	HSA:10880
HSA:270	HSA:4076	HSA:287	HSA:107	HSA:998	hsa:3630	HSA:51099	HSA:26119	HSA:139741
HSA:275	HSA:54862	HSA:288	HSA:107	HSA:1017	hsa:3643	HSA:10006	HSA:57584	HSA:94
HSA:287	HSA:900	HSA:29123	HSA:10765	HSA:1019	hsa:3667	HSA:10152	HSA:394	HSA:91703
HSA:288	HSA:10575	HSA:26057	HSA:10777	HSA:1021	hsa:3845	HSA:3983	HSA:27237	HSA:57409
HSA:29123	HSA:9578	HSA:283373	HSA:10781	HSA:1027	hsa:387	HSA:22885	HSA:50650	HSA:6868
HSA:56899	HSA:1012	HSA:162	HSA:10808	HSA:1147	hsa:389541	HSA:29	HSA:10620	HSA:8756
HSA:301	HSA:56853	HSA:160	HSA:10844	HSA:1163	hsa:4040	HSA:58527	HSA:23568	HSA:140766
HSA:8905	HSA:9662	HSA:161	HSA:10868	HSA:6249	hsa:4041	HSA:29777	HSA:10124	HSA:170692
HSA:321	HSA:95681	HSA:163	HSA:10869	HSA:1387	hsa:4893	HSA:80325	HSA:221079	HSA:9508
HSA:322	HSA:84952	HSA:8943	HSA:109	HSA:1398	hsa:51256	HSA:10449	HSA:91947	HSA:11174
HSA:5624	HSA:1826	HSA:320	HSA:10908	HSA:1454	hsa:51382	HSA:31	HSA:51665	HSA:11173
HSA:51107	HSA:57680	HSA:322	HSA:10939	HSA:1459	hsa:51384	HSA:80724	HSA:444	HSA:23536
HSA:351	HSA:5119	HSA:5624	HSA:10940	CSNK2A2	hsa:51606	HSA:84129	HSA:467	HSA:196883
HSA:367	HSA:89832	HSA:10297	HSA:10970	HSA:1499	hsa:5170	HSA:27034	HSA:22926	HSA:116
HSA:89839	HSA:10518	HSA:333	HSA:10985	HSA:8454	hsa:51719	HSA:28976	HSA:472	HSA:131
HSA:55843	HSA:23152	HSA:348	HSA:10994	HSA:8451	hsa:523	HSA:34	HSA:5205	HSA:79924
HSA:83478	HSA:23332	HSA:351	HSA:10999	HSA:9820	hsa:525	HSA:37	HSA:374868	HSA:135
HSA:9743	HSA:22866	HSA:116984	HSA:11004	HSA:26094	hsa:526	HSA:8435	HSA:2683	HSA:54936
HSA:115703	HSA:4849	HSA:377	HSA:11033	HSA:1642	hsa:528	HSA:79777	HSA:9331	HSA:10039
HSA:394	HSA:1268	HSA:10565	HSA:11044	HSA:54541	hsa:529	HSA:91452	HSA:9223	HSA:146
HSA:9639	HSA:152330	HSA:57569	HSA:1108	HSA:64798	hsa:5290	HSA:84320	HSA:10458	HSA:157
HSA:23229	HSA:53942	HSA:57584	HSA:111	HSA:8525	hsa:5291	HSA:84680	HSA:80115	HSA:11047
HSA:57492	HSA:27255	HSA:57636	HSA:11120	HSA:1793	hsa:5293	HSA:22985	HSA:56033	HSA:121536
HSA:9915	HSA:26047	HSA:9743	HSA:11124	HSA:85440	hsa:5295	HSA:57007	HSA:11176	HSA:57082
HSA:170302	HSA:85445	HSA:115703	HSA:11128	HSA:1855	hsa:5296	HSA:47	HSA:8537	HSA:178
HSA:8853	HSA:80315	HSA:9826	HSA:11169	HSA:1859	hsa:534	HSA:48	HSA:64919	HSA:181
HSA:55870	HSA:10664	HSA:23365	HSA:11176	HSA:1917	hsa:54361	HSA:641371	HSA:497258	HSA:187
HSA:438	HSA:1499	HSA:9828	HSA:11188	EEF1B4	hsa:54468	HSA:55856	HSA:7851	HSA:189
HSA:259266	HSA:1501	HSA:9181	HSA:113146	HSA:1938	hsa:54541	HSA:10965	HSA:330	HSA:191
HSA:445	HSA:83992	HSA:50649	HSA:11319	HSA:29904	hsa:55004	HSA:11332	HSA:54841	HSA:57491
HSA:23245	HSA:8452	HSA:8874	HSA:11325	HSA:10289	hsa:55437	HSA:10005	HSA:644	HSA:51390
HSA:80816	HSA:9820	HSA:8289	HSA:11336	HSA:8893	hsa:55615	HSA:23597	HSA:650	HSA:55057
HSA:10533	HSA:1523	HSA:57492	HSA:114787	HSA:1965	hsa:5562	HSA:51	HSA:654	HSA:326
HSA:57194	HSA:23191	HSA:196528	HSA:114789	HSA:8894	hsa:5563	HSA:52	HSA:664	HSA:231
HSA:478	HSA:27071	HSA:9915	HSA:114826	HSA:1968	hsa:5578	HSA:53	HSA:665	HSA:1645
ATP1A3	HSA:1654	HSA:10777	HSA:114928	HSA:3692	hsa:5579	HSA:51205	HSA:121551	HSA:1646
HSA:493	HSA:10522	HSA:408	HSA:115426	HSA:1973	hsa:5582	HSA:84519	C10ORF45	HSA:6718
HSA:23545	HSA:8562	HSA:421	HSA:115703	HSA:1975	hsa:5594	HSA:197322	C12ORF2	HSA:8574
HSA:10396	HSA:23181	HSA:55870	HSA:115950	HSA:1977	hsa:5595	HSA:728378	C12ORF22	HSA:220
HSA:26033	HSA:22982	HSA:55729	HSA:116236	HSA:1978	hsa:5604	HSA:71	C14ORF128	HSA:221
HSA:546	HSA:27185	HSA:23130	HSA:116496	HSA:1981	hsa:5605	HSA:86	C14ORF149	HSA:8659
HSA:6314	HSA:9229	HSA:55102	HSA:116984	HSA:9844	hsa:5728	HSA:81569	C14ORF160	HSA:112694756
HSA:26053	HSA:1788	HSA:79065	HSA:116985	HSA:51513	hsa:57521	HSA:87	C16ORF45	HSA:229
HSA:551	HSA:81704	HSA:23300	HSA:116986	HSA:8772	hsa:57600	HSA:81	C18ORF2	HSA:10195
HSA:552	HSA:57628	HSA:1822	HSA:116987	HSA:54461	hsa:58528	HSA:55860	C1ORF24	HSA:29929
HSA:553	HSA:1808	HSA:23400	HSA:116987	HSA:55294	hsa:5894	HSA:10121	C20ORF119	HSA:246
HSA:563	DSCAM	HSA:478	HSA:116988	HSA:26259	hsa:6009	HSA:10120	C20ORF22	HSA:250
HSA:10458	HSA:1778	HSA:477	HSA:117246	HSA:2261	hsa:6194	HSA:10097	C20ORF70	ALPP
HSA:29994	HSA:1859	ATP1A3	HSA:117248	HSA:2280	hsa:6195	HSA:10096	C20ORF82	HSA:251
HSA:585	HSA:23167	HSA:481	HSA:118	HSA:23770	hsa:6196	HSA:653857	C21ORF96	HSA:57679
HSA:8537	HSA:79813	HSA:488	HSA:118	HSA:2308	hsa:6197	HSA:64431	C3ORF4	HSA:130026
HSA:10295	HSA:1995	HSA:493	HSA:120114	HSA:2309	hsa:6198	HSA:93973	C6ORF107	HSA:55437
HSA:53335	HSA:26610	ATP2B4	HSA:121227	HSA:8321	hsa:6199	HSA:91	C6ORF118	HSA:66008
HSA:596	HSA:56946	HSA:498	HSA:121551	HSA:11211	hsa:6249	HSA:95	C6ORF141	HSA:65061
HSA:497258	HSA:57634	HSA:506	HSA:123169	HSA:2535	hsa:6396	HSA:161823	C6ORF143	HSA:257
HSA:92558	HSA:55914	HSA:535	HSA:124842	HSA:7976	hsa:64121	HSA:102	C6ORF85	HSA:60529
HSA:274	HSA:2109	HSA:9114	HSA:125058	HSA:8322	hsa:64223	HSA:6868	C9ORF13	HSA:258
HSA:57448	HSA:339145	HSA:526	HSA:125950	HSA:7855	hsa:6446	HSA:8754	C9ORF55	HSA:386724
HSA:673	HSA:2200	HSA:10079	HSA:126070	HSA:8323	hsa:64798	HSA:9719	C9ORF72	HSA:154796
HSA:675	HSA:27086	HSA:6310	HSA:126375	HSA:8324	hsa:6502	HSA:103	HSA:760	HSA:154810
HSA:23476	HSA:93986	HSA:26053	HSA:1314	HSA:8325	hsa:6520	HSA:134637	HSA:51719	HSA:275
HSA:1620	HSA:2562	HSA:27087	HSA:134957	HSA:8326	hsa:652968	HSA:113179	HSA:810	HSA:51434
HSA:683	HSA:2567	HSA:575	HSA:135114	HSA:28964	hsa:6654	HSA:57143	HSA:9857	HSA:51193
HSA:9044	HSA:26290	HSA:576	HSA:136051	HSA:9815	hsa:6655	HSA:203054	HSA:23473	HSA:51378
C12ORF57	HSA:79893	HSA:8314	HSA:1362	HSA:2771	hsa:673	HSA:107	HSA:64127	HSA:255239
C15ORF62	HSA:64599	HSA:7916	HSA:1376	HSA:2782	hsa:6794	HSA:118	HSA:23589	HSA:57037
C3ORF58	HSA:26058	HSA:84726	HSA:137964	HSA:2792	hsa:7124	HSA:976	HSA:8573	HSA:57763
HSA:721	HSA:2239	HSA:23215	HSA:140730	HSA:64083	hsa:7132	HSA:222611	HSA:834	HSA:29123
HSA:765	HSA:10243	HSA:7917	HSA:140809	HSA:2885	hsa:7248	HSA:165082	HSA:837	HSA:200539
HSA:773	HSA:2890	HSA:11176	HSA:144100	HSA:2909	hsa:7249	HSA:9289	HSA:868	HSA:147463
HSA:774	HSA:2894	HSA:63827	HSA:1455	HSA:2931	hsa:729438	HSA:57211	HSA:84733	HSA:54443
HSA:775	HSA:2901	HSA:283149	HSA:145567	HSA:2932	hsa:7471	HSA:84059	HSA:6364	HSA:311
HSA:776	GRIK5	HSA:613	HSA:1462	HSA:2971	hsa:7472	HSA:128	HSA:894	HSA:312
HSA:777	HSA:114787	HSA:57448	HSA:146923	HSA:2975	hsa:7473	HSA:55256	HSA:901	HSA:162
HSA:778	HSA:2904	HSA:659	HSA:1477	HSA:3065	hsa:7474	HSA:79602	HSA:4695	HSA:164
HSA:8913	HSA:85329	HSA:2186	HSA:147923	HSA:3091	hsa:7475	HSA:10974	HSA:942	HSA:8906
HSA:8912	HSA:283450	HSA:23476	HSA:148156	HSA:3265	hsa:7476	HSA:132	HSA:30817	HSA:160
HSA:150350	HSA:57520	HSA:84446	HSA:148398	HSA:3320	hsa:7477	HSA:134	HSA:978	HSA:1175
HSA:781	HSA:59269	HSA:9024	HSA:1495	HSA:3308	hsa:7478	HSA:113622	HSA:993	HSA:26985
HSA:55799	HSA:3150	HSA:8927	HSA:150465	HSA:3476	hsa:7479	HSA:56985	HSA:23097	HSA:10239
HSA:783	HSA:3382	HSA:9256	HSA:150737	HSA:3551	hsa:7480	HSA:156	HSA:1040	HSA:9179
HSA:23705	HSA:3608	C11ORF41	HSA:1523	HSA:8517	hsa:7481	HSA:11047	HSA:23446	HSA:63941
HSA:253559	HSA:26512	C14ORF4	HSA:154796	HSA:3643	hsa:7482	HSA:158	HSA:9425	HSA:5624
HSA:93664	HSA:64207	C19ORF26	HSA:155435	HSA:3667	hsa:7483	HSA:54812	HSA:1051	HSA:327
HSA:815	HSA:3690	C20ORF117	HSA:156	HSA:9776	hsa:7484	HSA:175	HSA:116988	HSA:328
HSA:816	HSA:3720	C20ORF12	HSA:157922	HSA:3845	hsa:7855	HSA:116986	HSA:1073	HSA:83734
HSA:814	HSA:8850	HSA:9854	HSA:158158	HSA:51176	hsa:79109	HSA:116988	HSA:1113	HSA:64422
HSA:23271	HSA:7994	HSA:23523	HSA:159195	HSA:23175	hsa:79726	HSA:79841	HSA:84952	HSA:84938
HSA:23261	HSA:83473	HSA:773	HSA:16	HSA:4041	hsa:7976	HSA:60509	HSA:80205	HSA:335
HSA:147968	HSA:3766	HSA:774	HSA:160	HSA:4040	hsa:80326	HSA:3268	HSA:26511	HSA:337
HSA:4076	HSA:3785	HSA:777	HSA:160518	HSA:8216	hsa:81029	HSA:10554	HSA:50515	HSA:341
HSA:84433	HSA:3786	HSA:8913	HSA:160851	HSA:5604	hsa:8131	HSA:55326	HSA:9469	HSA:345
HSA:113201	HSA:23081	HSA:150350	HSA:161	HSA:10746	hsa:8140	HSA:79888	HSA:56548	HSA:8883
HSA:8573	HSA:10765	HSA:782	HSA:161	HSA:4215	hsa:81617	HSA:10551	HSA:163732	HSA:357
HSA:869	HSA:8242	HSA:784	HSA:1612	HSA:6885	hsa:81929	HSA:23287	HSA:23332	HSA:359
HSA:102724560	HSA:7403	HSA:8618	HSA:161582	HSA:8491	hsa:8321	HSA:57085	HSA:23122	HSA:362
HSA:54862	HSA:23135	HSA:801	HSA:1616	HSA:5594	hsa:8322	HSA:191	HSA:1178	HSA:363
HSA:440193	HSA:57691	HSA:808	HSA:161725	HSA:5603	hsa:8323	HSA:10768	HSA:9076	HSA:369
HSA:55297	HSA:9928	HSA:815	HSA:162	HSA:1432	hsa:8324	HSA:54806	HSA:29121	HSA:373
HSA:900	HSA:84623	HSA:816	HSA:162	HSA:5595	hsa:8325	HSA:79026	HSA:1047	HSA:379
HSA:8812	HSA:4297	HSA:55450	HSA:163	HSA:5599	hsa:8326	HSA:10598	HSA:79789	HSA:26286
HSA:10575	HSA:58508	HSA:10645	HSA:163	HSA:79109	hsa:83667	HSA:83543	HSA:80790	HSA:83857
HSA:80381	HSA:55904	HSA:157922	HSA:1642	HSA:9261	hsa:8408	HSA:9131	HSA:57007	HSA:26119
HSA:952	HSA:51111	HSA:23271	HSA:1659	HSA:4193	hsa:84219	HSA:84883	HSA:1258	HSA:390
HSA:960	HSA:3912	HSA:23261	HSA:1660	HSA:2872	hsa:84335	HSA:51390	HSA:85445	HSA:57584
HSA:83692	HSA:123169	HSA:23125	HSA:1662	HSA:64223	hsa:8503	HSA:9255	HSA:1303	HSA:58504
HSA:9578	HSA:8216	HSA:55832	HSA:166647	HSA:2475	hsa:8649	HSA:7965	HSA:1305	HSA:23092
HSA:1008	HSA:140733	HSA:57524	HSA:1778	HSA:4609	hsa:89780	HSA:54998	HSA:1307	HSA:23779
HSA:1009	HSA:54551	HSA:23466	HSA:1785	HSA:23077	hsa:90423	HSA:203	HSA:1277	HSA:396
HSA:1012	HSA:55777	CBX6-NPTXR	HSA:1786	HSA:4686	hsa:92335	HSA:204	HSA:169044	HSA:9138
HSA:64405	HSA:79143	HSA:8476	HSA:1793	HSA:22916	hsa:9296	HSA:205	HSA:1282	HSA:9826
HSA:1006	HSA:4204	HSA:9578	HSA:1809	HSA:4690	hsa:9470	HSA:102157402	HSA:81035	HSA:128272
HSA:1007	HSA:9969	HSA:5127	HSA:182	HSA:10397	hsa:9550	HSA:158067	COPL	HSA:8153
HSA:8621	HSA:23389	HSA:5128	HSA:1822	HSA:23327	hsa:96459	HSA:8165	HSA:51200	HSA:57492
HSA:6792	HSA:4233	HSA:8851	HSA:1850	HSA:4763	hsa:9675	HSA:11215	HSA:9455	HSA:196528
HSA:1027	HSA:83552	HSA:8941	HSA:1951	HSA:4790	hsa:9681	HSA:11214	HSA:132864	HSA:51742
HSA:27443	HSA:406928	HSA:6792	HSA:1952	HSA:4792	hsa:9706	HSA:26993	HSA:144402	HSA:10865
HSA:56853	MSNP1AS	HSA:60680	HSA:1954	HSA:4800	hsa:9894	HSA:10142	HSA:8804	HSA:84159
HSA:60677	HSA:2475	HSA:1952	HSA:197131	HSA:4893		HSA:55122	HSA:200407	HSA:25820
HSA:9662	HSA:4628	HSA:1951	HSA:1981	HSA:26986		HSA:10327	HSA:10485	HSA:9891
HSA:80184	HSA:4644	HSA:1107	HSA:20	HSA:5058		HSA:1646	HSA:1435	HSA:390790
HSA:95681	HSA:4650	HSA:1108	HSA:2009	HSA:5062		HSA:8644	HSA:114784	HSA:23568
HSA:84952	HSA:23040	HSA:26038	HSA:2017	HSA:27250		HSA:84335	HSA:1474	HSA:10123
HSA:1105	HSA:80155	HSA:84181	HSA:2033	HSA:5159		HSA:208	HSA:79850	HSA:221079
HSA:1826	HSA:89797	HSA:57680	HSA:2043	HSA:5163		HSA:64400	HSA:1509	HSA:55130
HSA:1107	HSA:10787	HSA:1123	HSA:2058	HSA:23239		HSA:210	HSA:8452	HSA:7873
HSA:26038	HSA:9611	HSA:1124	HSA:2064	HSA:5289		HSA:211	HSA:1525	HSA:10094
HSA:55636	HSA:340533	HSA:9435	HSA:2071	HSA:5290		HSA:214	HSA:6373	HSA:100526693
HSA:57680	HSA:22981	HSA:23152	HSA:21	HSA:5296		HSA:126133	HSA:9547	HSA:81873
HSA:1120	HSA:22871	HSA:11113	HSA:211	HSA:5337		HSA:5832	CXORF6	HSA:10776
HSA:5119	HSA:54413	HSA:9793	HSA:2110	HSA:5347		HSA:219	HSA:51700	HSA:407
HSA:1131	HSA:57502	HSA:1152	HSA:2132	HSA:5371		HSA:224	HSA:1588	HSA:409
HSA:89832	HSA:4306	HSA:23332	HSA:2137	HSA:84271		HSA:222	HSA:1591	HSA:170302
HSA:1142	HSA:9378	HSA:23122	HSA:2176	HSA:84172		HSA:7915	HSA:56603	HSA:57412
HSA:23563	HSA:9369	HSA:1182	HSA:2177	HSA:10621		HSA:4329	HSA:29785	HSA:27163
HSA:10518	HSA:9891	HSA:23274	HSA:2186	HSA:5468		HSA:501	HSA:1577	HSA:79827
HSA:23152	HSA:134492	HSA:25999	HSA:2186	HSA:10891		HSA:223	HSA:100861540	HSA:140460
HSA:23332	HSA:4983	HSA:22883	HSA:2195	HSA:5499		HSA:112694756	HSA:3491	HSA:430
HSA:2055	HSA:119772	HSA:1213	HSA:2200	HSA:5501		HSA:56052	HSA:23002	HSA:56676
HSA:64084	HSA:161725	HSA:4880	HSA:2201	HSA:23645		HSA:144245	HSA:153090	HSA:80150
HSA:9746	HSA:5021	HSA:23242	HSA:221002	HSA:5524		ALG10B	HSA:199699	HSA:445
HSA:8218	HSA:100533970	HSA:22820	HSA:221061	HSA:5562		HSA:440138	HSA:1612	HSA:460
HSA:80790	HSA:8974	HSA:1363	HSA:226	HSA:5564		HSA:79087	HSA:27071	HSA:23245
HSA:54714	HSA:5053	HSA:10815	HSA:2261	HSA:53632		HSA:79868	HSA:131566	HSA:22809
HSA:22866	HSA:5062	HSA:10814	HSA:22848	HSA:5578		HSA:199857	HSA:1634	HSA:57194
HSA:4849	HSA:117583	HSA:126129	HSA:22853	HSA:5580		HSA:200810	HSA:203522	HSA:478
HSA:1268	HSA:5079	HSA:1387	HSA:22856	HSA:55615		HSA:10195	HSA:84649	HSA:477
HSA:1269	HSA:8864	HSA:1400	HSA:22880	HSA:79899		HSA:29880	HSA:1719	HSA:481
HSA:5067	HSA:5245	HSA:23373	HSA:22883	HSA:11191		HSA:79053	HSA:9249	HSA:482
HSA:152330	HSA:5253	HSA:1487	HSA:22884	HSA:5747		HSA:8846	DKFZP434J0226	HSA:483
HSA:53942	HSA:23469	HSA:1499	HSA:22893	HSA:5781		HSA:121642	DKFZP434K2435	HSA:489
HSA:27255	HSA:55023	HSA:1501	HSA:22920	HSA:5782		HSA:221120	DKFZP434L142	HSA:517
HSA:26047	HSA:57661	HSA:23113	HSA:22937	HSA:7837		HSA:54890	DKFZP667G2110	HSA:522
HSA:79937	HSA:23236	HSA:1523	HSA:22950	HSA:6037		HSA:7840	DKFZP686H1423	HSA:10632
HSA:85445	HSA:91584	HSA:23316	HSA:22980	HSA:5921		HSA:55626	DKFZP761P0423	HSA:527
HSA:129684	HSA:5364	HSA:26999	HSA:22982	HSA:5925		HSA:262	DKFZP762A217	HSA:9114
HSA:340267	HSA:23126	HSA:153090	HSA:22984	HSA:9821		HSA:347902	HSA:9229	HSA:8992
HSA:80315	HSA:5444	HSA:747	HSA:22993	HSA:5934		HSA:386724	HSA:1746	HSA:525
HSA:1376	HSA:57580	HSA:1612	HSA:22995	HSA:9978		HSA:9949	HSA:23312	HSA:526
HSA:1387	HSA:144165	HSA:1620	HSA:23	HSA:5970		HSA:83607	HSA:5611	HSA:528
HSA:1395	HSA:166336	HSA:55827	HSA:230	HSA:6009		HSA:154796	HSA:92737	HSA:90423
HSA:64478	HSA:5579	HSA:9201	HSA:23005	HSA:121268		HSA:154810	HSA:1793	HSA:5205
HSA:1453	HSA:5071	HSA:1639	HSA:23020	HSA:387		HSA:51421	HSA:139818	HSA:148229
HSA:1454	HSA:5625	HSA:23109	HSA:23028	HSA:253260		HSA:271	HSA:9732	HSA:64756
HSA:10664	HSA:139411	HSA:57062	HSA:23030	HSA:8737		HSA:272	HSA:84668	HSA:91647
HSA:1496	HSA:5728	HSA:23258	HSA:23042	HSA:64919		HSA:276	HSA:1831	HSA:93974
HSA:29119	HSA:5754	HSA:9993	HSA:23049	HSA:63891		HSA:277	HSA:23220	HSA:550
HSA:1499	HSA:149628	HSA:8525	HSA:23053	HSA:6194		HSA:278	HSA:11221	HSA:60370
HSA:1501	HSA:5862	HSA:22907	HSA:23061	HSA:6195		HSA:51321	HSA:1847	HSA:64651
HSA:83992	HSA:339122	HSA:23405	HSA:23066	HSA:6197		HSA:64682	HSA:8227	HSA:563
HSA:8452	HSA:10743	HSA:11083	HSA:23070	HSA:6198		HSA:10393	HSA:55929	HSA:8707
HSA:9820	HSA:64901	HSA:23181	HSA:23078	HSA:6199		HSA:51529	HSA:1906	HSA:8705
HSA:1523	HSA:54715	HSA:57609	HSA:23108	HSA:57521		HSA:25847	HSA:1948	HSA:10317
HSA:23316	HSA:54439	HSA:22982	HSA:23127	HSA:10670		HSA:25906	HSA:79631	HSA:26229
HSA:1524	HSA:5649	HSA:54769	HSA:23130	HSA:10325		HSA:119504	HSA:65989	HSA:79369
HSA:2833	HSA:22999	HSA:85455	HSA:23130	HSA:64121		HSA:29882	HSA:54583	HSA:84002
HSA:23191	HSA:6092	HSA:10395	HSA:23132	HSA:58528		HSA:51433	HSA:1960	B4GALNAC-T3
HSA:1539	HSA:10055	HSA:1740	HSA:23139	HSA:6385		HSA:283	HSA:23301	HSA:9334
HSA:1584	HSA:6305	HSA:3996	HSA:2314	HSA:6426		HSA:23357	HSA:254102	HSA:9331
HSA:1593	HSA:6323	HSA:9231	HSA:23140	HSA:6446		HSA:90806	HSA:10938	HSA:941
HSA:1600	HSA:6326	HSA:9229	HSA:23151	HSA:6500		HSA:288	HSA:30844	BA9F11.1
HSA:747	HSA:6334	HSA:9228	HSA:23152	HSA:6502		HSA:63926	HSA:1962	HSA:23621
HSA:1612	HSA:6335	HSA:58512	HSA:23158	HSA:6545		HSA:54882	HSA:27161	HSA:572
HSA:27071	HSA:9037	HSA:22839	HSA:2316	HSA:8651		HSA:404734	HSA:56648	HSA:9531
HSA:84516	HSA:26040	HSA:1762	HSA:2317	HSA:8835		HSA:57037	HSA:1998	HSA:22893
HSA:54165	HSA:29072	HSA:23312	HSA:23175	HSA:6654		HSA:57763	HSA:1999	HSA:576
HSA:1641	HSA:55209	HSA:9829	HSA:23178	HSA:6655		HSA:27063	HSA:26610	HSA:8938
HSA:1644	HSA:50944	HSA:1759	HSA:23179	HSA:199699		HSA:29123	HSA:133418	HSA:55024
HSA:1663	HSA:22941	HSA:1795	HSA:23180	HSA:6714		HSA:23253	HSA:84658	HSA:54971
HSA:1654	HSA:85358	HSA:9732	HSA:23195	HSA:6720		HSA:81573	HSA:956	HSA:8538
HSA:168400	HSA:6473	HSA:23348	HSA:23203	HSA:6774		HSA:338692	HSA:8320	HSA:7918
HSA:10522	HSA:57468	HSA:23033	HSA:23207	HSA:6794		HSA:26057	HSA:2060	HSA:7920
HSA:8562	HSA:10237	HSA:9980	HSA:23210	HSA:92335		HSA:84079	HSA:2099	HSA:151636
HSA:9681	HSA:124565	HSA:84444	HSA:23211	HSA:6872		HSA:84250	HSA:55224	HSA:27113
HSA:139189	HSA:6529	HSA:54878	HSA:23216	HSA:9015		HSA:284615	HSA:2114	HSA:582
HSA:8525	HSA:6531	HSA:1808	HSA:23223	HSA:9014		HSA:340120	HSA:2119	HSA:27243
HSA:1717	HSA:84889	HSA:1826	HSA:23224	HSA:51256		HSA:375248	HSA:11322	HSA:63827
HSA:22907	HSA:8140	HSA:57453	HSA:23228	HSA:6908		HSA:57730	HSA:2122	HSA:9564
HSA:81624	HSA:26050	HSA:667	HSA:23233	HSA:6932		HSA:51239	HSA:7813	HSA:56647
HSA:23181	HSA:4089	HSA:1837	HSA:23235	HSA:6950		HSA:338699	HSA:2165	HSA:10295
HSA:22982	HSA:6597	HSA:1840	HSA:23236	HSA:7124		HSA:91526	HSA:84230	HSA:596
HSA:27185	HSA:6601	HSA:1850	HSA:23239	HSA:7132		HSA:157567	HSA:56975	HSA:9275
HSA:85458	HSA:8404	HSA:1778	HSA:23240	HSA:7157		HSA:57182	HSA:163486	HSA:9774
HSA:1739	HSA:6683	HSA:1917	HSA:23242	HSA:7161		HSA:55139	HSA:9780	HSA:624
HSA:3996	HSA:10847	HSA:1938	HSA:23247	HSA:7178		HSA:54443	HSA:163933	HSA:7851
HSA:9229	HSA:9295	HSA:1958	HSA:23251	HSA:8717		HSA:55129	HSA:404636	BETA4GALNAC-T4
HSA:9228	HSA:8128	HSA:79813	HSA:23258	HSA:10010		HSA:338440	HSA:55855	HSA:55909
HSA:58512	HSA:6812	HSA:10919	HSA:23269	HSA:7188		HSA:8125	HSA:81553	HSA:84985
HSA:1745	HSA:134957	HSA:26523	HSA:23279	HSA:7248		HSA:10541	HSA:2194	HSA:51286
HSA:1746	HSA:8831	HSA:27161	HSA:23286	HSA:7249		HSA:81611	HSA:54751	HSA:652
HSA:1750	HSA:6878	HSA:1981	HSA:23287	HSA:27175		HSA:84168	HSA:26273	HSA:654
HSA:1756	HSA:26115	HSA:1982	HSA:23294	HSA:7334		HSA:302	HSA:114907	HSA:660
HSA:1760	HSA:9344	HSA:8672	HSA:23300	HSA:7335		HSA:306	HSA:115548	HSA:54796
HSA:23312	HSA:93594	HSA:114794	HSA:23301	HSA:7343		HSA:308	HSA:9873	HSA:662
HSA:196385	HSA:79718	HSA:63916	HSA:23302	HSA:127933		HSA:309	HSA:10116	HSA:149428
HSA:8632	HSA:10716	HSA:24139	HSA:23303	HSA:8408		HSA:728113	HSA:89846	HSA:666
HSA:55567	HSA:6942	HSA:8507	HSA:23309	HSA:9706		ANXA8L1	HSA:9982	HSA:66037
HSA:131118	HSA:6934	HSA:2033	HSA:23328	HSA:7409		HSA:8416	HSA:91010	HSA:671
HSA:92737	TCF7L2	HSA:57634	HSA:23332	HSA:7428		HSA:55435	HSA:83872	HSA:254240
HSA:10059	HSA:7014	HSA:2036	HSA:23338	HSA:7471		HSA:162	FLJ10178	HSA:128859
HSA:1788	HSA:54790	HSA:2039	HSA:23339	HSA:7514		HSA:164	FLJ10375	HSA:6046
HSA:1793	HSA:55217	HSA:2043	HSA:23344	HSA:7529		HSA:8906	FLJ10747	HSA:10902
HSA:55619	HSA:23112	HSA:29924	HSA:23348	HSA:7528		HSA:8907	FLJ10996	HSA:55299
HSA:9732	HSA:83696	HSA:2137	HSA:23351			HSA:10053	FLJ12666	HSA:84312
HSA:81704	HSA:7204	HSA:9747	HSA:23355			HSA:1174	FLJ12903	HSA:84464
HSA:22845	HSA:9320	HSA:23196	HSA:23359			HSA:130340	FLJ13646	HSA:55643
HSA:57628	HSA:7225	HSA:84067	HSA:23361			HSA:160	FLJ13725	HSA:90135
HSA:1803	HSA:4308	HSA:165215	HSA:23365			HSA:163	FLJ13955	HSA:695
HSA:1804	HSA:7249	HSA:23116	HSA:23370			HSA:1173	FLJ14054	HSA:151888
HSA:1806	HSA:7337	HSA:54462	HSA:23380			HSA:1175	FLJ14213	HSA:56244
HSA:1808	HSA:9690	HSA:387680	HSA:23386			HSA:8546	FLJ14490	HSA:9184
HSA:1809	HSA:254048	HSA:57795	HSA:23392			HSA:8943	FLJ14681	HSA:28969
HSA:1812	HSA:51366	HSA:79567	HSA:23394			HSA:1176	FLJ20054	C10ORF11
HSA:1813	HSA:57578	HSA:157769	HSA:23395			HSA:10239	FLJ20130	C10ORF132
HSA:1814	HSA:65109	HSA:2194	HSA:23400			HSA:10717	FLJ20160	C10ORF137
DSCAM	HSA:9958	HSA:2195	HSA:23400			HSA:9179	FLJ20186	C10ORF59
HSA:667	HSA:85015	HSA:2196	HSA:23426			HSA:11154	FLJ20315	C10ORF67
HSA:128853	HSA:7874	HSA:120114	HSA:23432			HSA:55745	FLJ20366	C10ORF69
HSA:56940	HSA:7429	HSA:79633	HSA:23438			HSA:55317	FLJ20719	C10ORF70
HSA:1855	HSA:51322	HSA:146330	HSA:23450			HSA:9907	FLJ21125	C10ORF79
HSA:1857	HSA:23001	HSA:54620	HSA:23451			HSA:323	FLJ22595	C10ORF80
HSA:143241	HSA:51741	HSA:150726	HSA:23476			HSA:5624	FLJ23186	C10ORF81
HSA:84332	HSA:26137	HSA:23149	HSA:23481			HSA:327	FLJ23235	C10ORF84
HSA:1778	HSA:23211	HSA:23770	HSA:23499			HSA:328	FLJ23342	C11ORF10
HSA:1859	HSA:10771	HSA:3607	HSA:23503			HSA:27301	FLJ23560	C11ORF11
HSA:253738	HSA:91752	HSA:2309	HSA:23510			HSA:51107	FLJ25067	C11ORF13
HSA:1917		HSA:9758	HSA:23513			HSA:83464	FLJ25476	C11ORF24
HSA:23167		HSA:10129	HSA:23523			HSA:8539	FLJ30469	C11ORF30
HSA:1959		HSA:6624	HSA:23524			HSA:51074	FLJ31295	C11ORF4
HSA:79813		HSA:2534	HSA:23534			HSA:378708	FLJ31340	C13ORF10
HSA:8666		HSA:2550	HSA:23637			HSA:100526739	FLJ31951	C13ORF6
HSA:1977		HSA:9568	HSA:23644			HSA:57136	FLJ33915	C14ORF10
HSA:1979		HSA:84253	HSA:23646			HSA:128240	FLJ34922	C14ORF100
HSA:1993		HSA:8522	HSA:23654			HSA:9582	FLJ35036	C14ORF111
HSA:1995		HSA:80142	HSA:23659			HSA:27350	FLJ35700	C14ORF116
HSA:54898		HSA:10985	HSA:23670			HSA:140564	FLJ35954	C14ORF126
HSA:26610		HSA:28964	HSA:23677			HSA:23780	FLJ36004	C14ORF130
HSA:2009		HSA:2752	HSA:23774			HSA:55937	FLJ36701	C14ORF147
HSA:56946		GM996	HSA:24137			HSA:79135	FLJ36754	C14ORF149
HSA:2020		HSA:2774	HSA:24144			HSA:84334	FLJ38628	C14ORF156
HSA:2033		HSA:2775	HSA:24145			HSA:351	FLJ38725	C14ORF2
HSA:57634		HSA:2778	HSA:24147			HSA:10513	FLJ38736	C14ORF20
HSA:26122		HSA:2781	HSA:24148			HSA:26060	FLJ39639	C14ORF42
HSA:285220		HSA:2782	HSA:2475			HSA:334	FLJ41603	C14ORF43
HSA:2048		HSA:57678	HSA:25			HSA:353	FLJ42117	C14ORF44
HSA:2051		HSA:2823	HSA:2534			HSA:54840	HSA:23767	C14ORF49
HSA:83481		HSA:57512	HSA:253461			HSA:9716	HSA:54874	C14ORF68
HSA:2059		HSA:27239	HSA:253650			HSA:369	HSA:2353	C14ORF9
HSA:2066		HSA:114787	HSA:255252			HSA:116985	HSA:2355	C14ORF93
HSA:55914		HSA:57476	HSA:256364			HSA:372	HSA:2294	C15ORF19
HSA:2078		HSA:2899	HSA:257218			HSA:374	HSA:2308	C15ORF22
HSA:57471		HSA:2901	HSA:25758			HSA:9870	HSA:94234	C15ORF29
HSA:2099		HSA:2902	HSA:25778			HSA:375	HSA:80144	C16ORF44
HSA:2100		HSA:2903	HSA:25799			HSA:377	HSA:11167	C17ORF31
HSA:2103		HSA:2904	HSA:2580			HSA:378	HSA:2495	C17ORF39
HSA:2109		HSA:2909	HSA:25817			HSA:381	HSA:170384	C18ORF37
HSA:11336		HSA:2914	HSA:25879			HSA:382	HSA:2526	C19ORF19
HSA:10640		HSA:2915	HSA:25885			HSA:26286	HSA:8321	C19ORF28
HSA:54536		HSA:2932	HSA:25894			HSA:84364	HSA:50486	C19ORF4
HSA:23233		HSA:2975	HSA:25896			ARFGAP3	HSA:8266	C1ORF25
HSA:2131		HSA:2976	HSA:2590			HSA:57221	HSA:128869	C1ORF33
HSA:2162		HSA:3054	HSA:25902			HSA:27236	HSA:1647	C1ORF35
HSA:2170		HSA:610	HSA:25925			HSA:23647	HSA:11227	C1ORF36
HSA:2171		HSA:9759	HSA:259282			HSA:55082	HSA:374378	C1ORF37
HSA:2173		HSA:10014	HSA:25929			HSA:392	HSA:2596	HSA:114898
HSA:51059		HSA:3069	HSA:25973			HSA:9824	HSA:2624	HSA:114905
HSA:338811		HSA:54497	HSA:26005			HSA:93663	HSA:2643	HSA:715
HSA:284467		HSA:8925	HSA:26015			HSA:100533184	HSA:2730	C20ORF102
HSA:158724		HSA:8924	HSA:26018			HSA:83478	HSA:2650	C20ORF104
HSA:339145		HSA:204851	HSA:26019			HSA:9743	HSA:9245	C20ORF114
HSA:22909		HSA:28996	HSA:26024			HSA:115703	HSA:2669	C20ORF126
HSA:2195		HSA:10114	HSA:26053			HSA:394	HSA:26157	C20ORF128
HSA:2200		HSA:3096	HSA:26057			HSA:396	HSA:155038	C20ORF129
HSA:80204		HSA:3097	HSA:26133			HSA:23365	HSA:9815	C20ORF135
HSA:201456		HSA:59269	HSA:26153			HSA:23370	HSA:27165	C20ORF140
HSA:254170		HSA:255061	HSA:26205			HSA:128272	HSA:2752	C20ORF149
HSA:51725		HSA:22993	HSA:2621			HSA:9181	HSA:51280	C20ORF158
HSA:343413		HSA:11100	HSA:26230			HSA:50650	HSA:8843	C20ORF17
HSA:2241		HSA:3326	HSA:26267			HSA:445328	HSA:221393	C20ORF175
HSA:55079		HSA:3064	HSA:26502			HSA:84904	HSA:2863	C20ORF179
HSA:2243		HSA:10075	HSA:26504			HSA:7984	HSA:9248	C20ORF18
HSA:2245		HSA:3423	HSA:26524			HSA:23229	HSA:51704	C20ORF185
HSA:143282		HSA:22997	HSA:2673			HSA:8289	HSA:2886	C20ORF31
HSA:2263		HSA:3631	HSA:26958			HSA:10620	HSA:26585	C20ORF4
HSA:2272		HSA:26173	HSA:26960			HSA:5926	HSA:2869	C20ORF43
HSA:2321		HSA:9670	HSA:26999			HSA:51742	HSA:23708	C20ORF45
HSA:2332		HSA:79711	HSA:27000			HSA:10865	HSA:3037	C20ORF54
HSA:2346		HSA:3843	HSA:27044			HSA:25820	HSA:1839	C20ORF58
HSA:2290		HSA:23096	HSA:27079			HSA:10425	HSA:64399	C20ORF75
HSA:27086		HSA:440073	HSA:27087			HSA:400	HSA:29969	C20ORF82
HSA:93986		HSA:8660	HSA:27112			HSA:200894	HSA:3091	C20ORF98
HSA:2444		HSA:3708	HSA:27125			HSA:120534	HSA:10114	C21ORF13
HSA:9758		HSA:6453	HSA:27143			HSA:54622	HSA:3097	C21ORF2
HSA:9568		HSA:3716	HSA:27152			HSA:100506084	HSA:59269	C21ORF33
HSA:2554		HSA:57338	HSA:2720			ARL17B	HSA:9454	C21ORF45
HSA:2556		HSA:84502	HSA:27245			HSA:402	HSA:55806	C21ORF55
HSA:2557		HSA:8997	HSA:27245			HSA:403	HSA:3275	C21ORF58
HSA:2558		HSA:3737	HSA:273			HSA:10124	HSA:9955	C22ORF1
HSA:2560		HSA:3745	HSA:2733			HSA:379	HSA:90161	C22ORF16
HSA:2562		HSA:3748	HSA:2734			HSA:23204	HSA:3294	C22ORF19
HSA:2567		HSA:3751	HSA:27340			HSA:10550	HSA:54737	C22ORF2
HSA:55879		HSA:3756	HSA:2768			HSA:151188	HSA:8988	C22ORF8
HSA:2571		HSA:23416	HSA:2774			HSA:127829	HSA:93517	C22ORF9
HSA:4616		HSA:90134	HSA:283149			HSA:55207	HSA:3339	C2ORF22
HSA:114805		HSA:3778	HSA:283373			HSA:55156	HSA:3358	HSA:719
HSA:79623		HSA:3785	HSA:283450			HSA:79798	HSA:30850	C3ORF1
HSA:26290		HSA:3786	HSA:283638			HSA:93436	HSA:3398	C4ORF15
HSA:8139		HSA:57582	HSA:284403			HSA:79637	HSA:8870	C5ORF6
HSA:2596		HSA:23030	HSA:285527			HSA:25852	HSA:3434	HSA:79184
HSA:2620		HSA:8242	HSA:286			HSA:80210	HSA:3433	C6ORF109
HSA:2628		HSA:23135	HSA:287			HSA:51309	HSA:3437	C6ORF110
HSA:8034		HSA:23065	HSA:287			HSA:9823	HSA:3486	C6ORF111
HSA:79893		KIAA0100	HSA:288			HSA:51566	HSA:3554	C6ORF130
HSA:64599		HSA:9711	HSA:288			HSA:64860	HSA:9173	C6ORF153
HSA:26058		HSA:283638	HSA:2887			HSA:100528062	HSA:3557	C6ORF154
HSA:148979		HSA:9870	HSA:29			HSA:54470	HSA:3566	C6ORF167
HSA:2739		HSA:9665	HSA:29072			HSA:79624	HSA:3575	C6ORF190
HSA:2742		HSA:23277	HSA:2909			HSA:375056	HSA:3576	C6ORF27
HSA:9630		HSA:23255	HSA:29123			HSA:10552	HSA:286676	C6ORF32
HSA:2778		HSA:23053	HSA:29123			HSA:10095	HSA:3624	C6ORF4
HSA:54584		HSA:23379	HSA:2975			HSA:10094	HSA:8821	C6ORF47
HSA:2239		HSA:23349	HSA:29781			HSA:100526693	HSA:51141	C6ORF51
HSA:10082		KIAA1109	HSA:29803			ARPC4-TTLL3	IPLA2(GAMMA)	C7ORF20
HSA:2820		HSA:57221	HSA:29888			HSA:10092	HSA:9657	C7ORF23
HSA:10243		KIAA1688	HSA:29889			HSA:10776	HSA:3656	C7ORF24
HSA:124274		HSA:205717	HSA:29890			HSA:408	HSA:3659	C9ORF111
HSA:2861		HSA:547	HSA:29894			HSA:409	HSA:3667	C9ORF115
HSA:54329		HSA:23095	HSA:302			HSA:92714	HSA:79191	C9ORF119
HSA:2876		HSA:55605	HSA:3035			HSA:57561	HSA:50805	C9ORF121
HSA:2890		HSA:23046	HSA:3064			HSA:410	HSA:3679	C9ORF21
HSA:2894		HSA:3797	HSA:3065			HSA:22901	HSA:3707	C9ORF61
HSA:2895		HSA:3798	HSA:3069			HSA:79642	HSA:50618	C9ORF67
HSA:392862		HSA:3800	HSA:30811			HSA:427	HSA:3714	C9ORF82
HSA:2901		HSA:90990	HSA:30827			HSA:100302652	HSA:5927	C9ORF90
HSA:2899		HSA:3831	HSA:30836			HSA:140460	HSA:23030	C9ORF95
HSA:2900		HSA:84861	HSA:30849			HSA:140461	HSA:10535	C9ORF98
GRIK5		HSA:85442	HSA:309			HSA:51008	HSA:3727	C9ORF99
HSA:114787		HSA:9215	HSA:3092			HSA:84164	HSA:3730	HSA:760
HSA:2903		HSA:23395	HSA:3099			HSA:10973	HSA:11104	HSA:765
HSA:2904		HSA:375612	HSA:3141			HSA:430	HSA:3772	HSA:23523
HSA:85329		HSA:84894	HSA:320			HSA:25842	HSA:51305	HSA:9478
HSA:2911		LLGL1	HSA:3202			HSA:9070	HSA:27094	HSA:57010
HSA:2914		HSA:22853	HSA:321			HSA:435	HSA:3790	HSA:56344
HSA:2915		HSA:114783	HSA:322			HSA:8623	HSA:115207	HSA:774
HSA:2917		HSA:22859	HSA:324			HSA:439	KIAA0256	HSA:778
HSA:2918		HSA:23284	HSA:3308			HSA:440	KIAA0500	HSA:779
HSA:2925		HSA:9663	HSA:3309			HSA:54529	KIAA0703	HSA:55799
HSA:2932		HSA:9890	HSA:3313			HSA:253982	KIAA0767	HSA:784
HSA:2934		HSA:4035	HSA:3326			HSA:79058	HSA:23376	HSA:786
HSA:2944		HSA:4037	HSA:333			HSA:445	KIAA0877	HSA:793
HSA:100093631		HSA:7804	HSA:334			HSA:28990	KIAA0992	HSA:797
HSA:2977		HSA:10489	HSA:337876			HSA:23245	KIAA1102	HSA:57172
HSA:3015		HSA:94030	HSA:339175			HSA:55726	KIAA1126	HSA:815
HSA:3054		HSA:284352	HSA:340252			HSA:84896	HSA:57214	HSA:814
HSA:348980		HSA:57554	HSA:341640			HSA:29028	HSA:285590	HSA:157922
HSA:8841		HSA:23507	HSA:344558			HSA:219293	KIAA1434	HSA:23125
HSA:9759		HSA:10446	HSA:347902			HSA:79969	HSA:440193	HSA:5652
HSA:10013		HSA:66004	HSA:348			HSA:11101	HSA:57707	HSA:23473
HSA:55869		HSA:23499	HSA:3480			HSA:466	HSA:85379	HSA:10753
HSA:3067		HSA:2108	HSA:3482			HSA:2668	KIAA1706	HSA:826
HSA:3069		HSA:9500	HSA:351			HSA:468	KIAA1726	HSA:829
HSA:283450		HSA:9863	HSA:351			HSA:22809	HSA:54914	HSA:79092
HSA:57520		HSA:4122	HSA:3550			HSA:22926	KIAA1799	HSA:64170
HSA:220296		HSA:23173	HSA:3607			HSA:1388	KIAA1804	HSA:23589
HSA:8924		HSA:4131	HSA:3609			HSA:11016	HSA:57805	HSA:253962
HSA:59269		HSA:4133	HSA:3642			HSA:55729	HSA:205717	HSA:57524
HSA:3105		HSA:7786	HSA:3643			HSA:83734	HSA:23286	HSA:841
HSA:3106		HSA:4134	HSA:3667			HSA:60673	HSA:26153	HSA:857
HSA:3123		HSA:9448	HSA:3673			HSA:9140	HSA:11127	HSA:858
HSA:3135		HSA:55700	HSA:3676			HSA:9776	HSA:3797	HSA:862
HSA:3150		HSA:5594	HSA:3678			HSA:55054	HSA:22920	HSA:865
HSA:3188		HSA:5596	HSA:3708			HSA:64422	HSA:4254	HSA:140689
HSA:3192		HSA:9479	HSA:3709			HSA:9474	HSA:8462	HSA:8030
HSA:9456		HSA:23162	HSA:3710			HSA:79065	HSA:9314	HSA:6356
HSA:3198		HSA:23005	HSA:3716			HSA:471	HSA:57565	HSA:6361
HSA:3211		HSA:22983	HSA:374654			HSA:64919	HSA:56062	HSA:6363
HSA:3265		HSA:23139	HSA:374655			HSA:64225	HSA:51088	HSA:6352
HSA:222537		HSA:375449	HSA:375449			HSA:25923	HSA:26085	HSA:83605
HSA:3290		HSA:4150	HSA:375790			HSA:1822	HSA:5653	HSA:890
HSA:3351		HSA:55777	HSA:377			HSA:475	HSA:8564	HSA:891
HSA:3356		HSA:4153	HSA:3831			HSA:478	HSA:3845	HSA:595
HSA:3359		HSA:9969	HSA:3833			ATP1A3	HSA:3868	HSA:902
HSA:170572		HSA:23389	HSA:3837			HSA:481	HSA:8844	HSA:1232
HSA:3363		HSA:9282	HSA:387893			HSA:493	HSA:8942	HSA:9034
HSA:10075		HSA:10025	HSA:3899			HSA:9914	HSA:51110	HSA:25819
HSA:54768		HSA:4209	HSA:3912			HSA:498	HSA:3899	HSA:9973
HSA:3382		HSA:9258	HSA:3915			HSA:506	HSA:3914	HSA:10575
HSA:3458		HSA:146664	HSA:3949			HSA:509	HSA:26092	HSA:908
HSA:3459		HSA:57534	HSA:3954			HSA:514	HSA:81606	HSA:11126
HSA:3603		HSA:9645	HSA:3978			HSA:515	HSA:64129	HSA:930
HSA:3605		HSA:50488	HSA:3980			HSA:516	HSA:83690	HSA:50489
HSA:23765		HSA:57496	HSA:399687			HSA:10476	HSA:3955	HSA:940
HSA:7850		HSA:4297	HSA:399909			HSA:521	HSA:3964	HSA:915
HSA:11141		HSA:9757	HSA:4008			HSA:522	HSA:55366	HSA:445347
HSA:26280		HSA:58508	HSA:4036			HSA:9551	HSA:3975	HSA:919
HSA:3569		HSA:55904	HSA:4038			HSA:100526740	HSA:9388	HSA:921
HSA:3608		HSA:10893	HSA:4041			HSA:10632	HSA:9516	HSA:974
HSA:83943		HSA:23041	HSA:404734			HSA:267020	HSA:29995	HSA:942
HSA:3628		HSA:23164	HSA:4054			HSA:539	HSA:10019	HSA:10225
HSA:26512		HSA:9110	HSA:4077			HSA:537	LOC113230	HSA:83692
HSA:128239		HSA:2475	HSA:408			HSA:92270	LOC116064	HSA:195828
HSA:23096		HSA:92154	HSA:4131			HSA:10159	LOC116123	HSA:983
HSA:64207		HSA:23077	HSA:4171			HSA:535	LOC126669	HSA:995
HSA:3676		HSA:4628	HSA:4172			HSA:533	LOC134548	HSA:246184
HSA:3690		HSA:4651	HSA:4175			HSA:9114	LOC136288	HSA:996
HSA:3695		HSA:23026	HSA:4176			HSA:8992	LOC143903	HSA:10435
HSA:3708		HSA:399687	HSA:421			HSA:523	LOC144305	HSA:23580
HSA:152789		HSA:4644	HSA:4215			HSA:525	LOC144871	HSA:8318
HSA:3720		HSA:7994	HSA:4216			HSA:526	LOC146174	HSA:988
HSA:221037		HSA:23040	HSA:4217			HSA:528	LOC151878	HSA:8317
HSA:23189		HSA:23148	HSA:4236			HSA:51382	LOC153222	HSA:83540
HSA:8850		HSA:339983	HSA:4241			HSA:529	LOC157381	HSA:1015
HSA:7994		HSA:89796	HSA:4245			HSA:9296	LOC200230	HSA:28316
HSA:84056		HSA:89797	HSA:4285			HSA:9550	LOC203547	HSA:8558
HSA:83473		HSA:89795	HSA:4288			HSA:51606	LOC283070	HSA:8941
HSA:3745		HSA:26960	HSA:4298			HSA:91647	LOC283112	HSA:51654
HSA:3751		HSA:4684	HSA:4301			HSA:93974	LOC283278	HSA:80279
HSA:3752		HSA:1463	HSA:440193			HSA:390502	LOC283400	HSA:1022
HSA:3766		HSA:23154	HSA:4522			HSA:51374	LOC284409	HSA:1025
HSA:3768		HSA:10787	HSA:4548			HSA:8455	LOC284837	HSA:51265
HSA:3772		HSA:8648	HSA:4591			HSA:6310	LOC285501	HSA:50937
HSA:3759		HSA:10499	HSA:4605			HSA:25814	LOC285556	HSA:1044
HSA:10089		HSA:23054	HSA:4627			HSA:6311	LOC285708	HSA:1046
HSA:3778		HSA:9611	HSA:4628			HSA:6314	LOC286044	HSA:124359
HSA:3785		HSA:9612	HSA:4641			HSA:222255	LOC286121	HSA:90273
HSA:3786		HSA:23413	HSA:4642			HSA:552889	LOC286167	HSA:1088
HSA:57582		HSA:57447	HSA:4645			HSA:79000	LOC286437	HSA:56971
HSA:253980		HSA:65009	HSA:4650			HSA:550	LOC340544	HSA:9620
HSA:23030		HSA:3340	HSA:4651			HSA:6790	LOC344595	HSA:1058
HSA:23081		HSA:4734	HSA:4670			HSA:9212	LOC374443	HSA:1059
HSA:10765		HSA:26012	HSA:4676			HSA:23080	LOC399951	HSA:55803
HSA:8242		HSA:9148	HSA:4686			HSA:8313	LOC401449	HSA:23527
HSA:7403		HSA:84461	HSA:4691			HSA:563	LOC401548	HSA:116985
HSA:23135		HSA:4763	HSA:47			HSA:64343	LOC401884	HSA:116988
HSA:202559		HSA:4782	HSA:47			HSA:51582	LOC402778	HSA:64781
HSA:10656		HSA:4784	HSA:472			HSA:567	LOC440078	HSA:1070
HSA:57691		HSA:25791	HSA:4756			HSA:8706	LOC440080	HSA:1073
HSA:23303		HSA:57224	HSA:476			HSA:26229	LOC440091	HSA:51019
HSA:9928		HSA:11188	HSA:476			HSA:10331	LOC440160	HSA:51643
HSA:23046		HSA:57555	HSA:477			HSA:8703	LOC440288	HSA:51005
HSA:3800		HSA:54413	HSA:478			HSA:27077	LOC440388	HSA:51388
HSA:84623		HSA:23420	HSA:4790			HSA:80776	LOC440593	HSA:51629
HSA:3815		HSA:4862	HSA:481			HSA:29086	LOC440995	HSA:10669
HSA:64837		HSA:23467	HSA:4810			HSA:571	LOC441157	HSA:1101
HSA:83855		HSA:7025	HSA:4836			HSA:572	LOC441342	HSA:10036
HSA:8564		HSA:4900	HSA:4851			HSA:573	LOC51066	HSA:54927
HSA:4297		HSA:8204	HSA:488			HSA:9532	LOC51136	HSA:131474
HSA:58508		HSA:9378	HSA:4898			HSA:9531	LOC63920	HSA:1112
HSA:55904		HSA:9379	HSA:491			HSA:9530	LOC90024	HSA:1116
HSA:51111		HSA:9369	HSA:4920			HSA:9529	LOC90246	HSA:27159
HSA:11133		HSA:64324	HSA:4926			HSA:7917	LOC90268	HSA:1118
HSA:11103		HSA:4905	HSA:493			HSA:85319	LOC90826	HSA:1121
HSA:353288		HSA:4915	HSA:4967			HSA:85318	LOC91893	HSA:1124
HSA:284217		HSA:4916	HSA:498			HSA:85317	LOC93349	HSA:79586
HSA:3912		HSA:4928	HSA:50			HSA:85316	HSA:4015	HSA:1128
HSA:10319		HSA:284434	HSA:50			HSA:10458	HSA:9926	HSA:1132
HSA:27040		HSA:57451	HSA:50485			HSA:578	HSA:121227	HSA:1134
HSA:123169		HSA:55714	HSA:506			HSA:25805	HSA:9208	HSA:1135
HSA:3952		HSA:26011	HSA:50628			HSA:8815	HSA:4053	HSA:1136
HSA:10288		HSA:4967	HSA:50649			HSA:54971	HSA:4067	HSA:1146
HSA:64130		HSA:10439	HSA:5099			HSA:580	HSA:127018	HSA:157680
HSA:4010		HSA:55074	HSA:51001			HSA:10409	HSA:11178	HSA:8534
HSA:80856		HSA:55690	HSA:5108			HSA:10538	HSA:270	HSA:50515
HSA:3936		HSA:23241	HSA:51088			HSA:11176	HSA:9935	HSA:166012
HSA:987		HSA:106821730	HSA:5116			HSA:92482	HSA:23764	HSA:4166
HSA:57497		HSA:5097	HSA:51191			HSA:166379	HSA:154043	HSA:56548
HSA:145581		HSA:57575	HSA:51196			HSA:583	HSA:57134	HSA:63922
HSA:4036		HSA:5099	HSA:51202			HSA:129880	HSA:4123	HSA:1147
HSA:55805		HSA:5101	HSA:51230			HSA:55212	HSA:1326	HSA:10519
HSA:10128		HSA:56144	HSA:51260			HSA:56987	HSA:5603	HSA:117286
HSA:55227		HSA:56134	HSA:51283			HSA:10134	HSA:55016	HSA:1154
HSA:64101		HSA:26025	HSA:51340			HSA:8537	HSA:115123	HSA:1152
HSA:57554		HSA:5098	HSA:51366			HSA:10286	HSA:84059	HSA:146225
HSA:8216		HSA:27445	HSA:51427			HSA:54828	HSA:64081	HSA:1159
HSA:84445		HSA:22990	HSA:51429			HSA:56647	HSA:4162	HSA:27235
HSA:140733		HSA:80003	HSA:51479			HSA:593	HSA:4170	HSA:1179
HSA:9500		HSA:399909	HSA:51512			HSA:10295	HSA:822	HSA:9635
HSA:54551		HSA:5138	HSA:51520			HSA:8915	HSA:56890	HSA:1181
HSA:57591		HSA:5142	HSA:51593			HSA:598	HSA:56986	HSA:1187
HSA:4128		HSA:100996724	HSA:51594			HSA:83596	HSA:4212	HSA:1188
HSA:4129		HSA:8622	HSA:51602			HSA:23786	HSA:284207	HSA:10686
HSA:4133		HSA:23047	HSA:51603			HSA:599	HSA:4241	HSA:9075
HSA:5594		HSA:23037	HSA:51761			HSA:100529063	MGC10067	HSA:137075
HSA:6300		HSA:118987	HSA:51780			HSA:605	MGC13102	HSA:1364
HSA:5595		HSA:5178	HSA:5190			HSA:283149	MGC16824	HSA:1366
HSA:23542		HSA:5187	HSA:5209			HSA:9774	MGC17986	HSA:165530
HSA:4139		HSA:5213	HSA:5213			HSA:54880	MGC20410	HSA:23601
HSA:1800		HSA:283209	HSA:5236			HSA:56898	MGC23937	HSA:64857
HSA:53615		HSA:221692	HSA:5253			HSA:26469	MGC26885	HSA:1047
HSA:8930		HSA:57649	HSA:5255			HSA:8678	MGC26963	HSA:1192
HSA:55777		HSA:51230	HSA:5256			HSA:10282	MGC33692	HSA:54102
HSA:114785		HSA:23187	HSA:526			HSA:55859	MGC34032	HSA:1203
HSA:79143		HSA:9796	HSA:5297			HSA:56271	MGC39545	HSA:8192
HSA:4160		HSA:5297	HSA:53			HSA:340542	MGC40579	HSA:1208
HSA:4163		HSA:9091	HSA:5310			HSA:51283	MGC4171	HSA:63967
HSA:4173		HSA:200576	HSA:5318			HSA:80823	MGC45731	HSA:1191
HSA:4175		HSA:65018	HSA:53349			HSA:8553	MGC59937	HSA:1240
HSA:79648		HSA:23396	HSA:5335			HSA:637	MGC61598	HSA:57007
HSA:161357		HSA:9600	HSA:535			HSA:51411	MGC9564	HSA:10871
HSA:4204		HSA:57605	HSA:5351			HSA:55909	HSA:79778	HSA:165904
HSA:9968		HSA:9867	HSA:5361			HSA:332	HSA:54206	HSA:146862
HSA:9969		HSA:5310	HSA:53615			HSA:10904	HSA:9562	HSA:84735
HSA:23389		HSA:8502	HSA:53616			HSA:641	HSA:51573	HSA:1261
HSA:4208		HSA:23236	HSA:5394			HSA:642	HSA:4286	HSA:4848
HSA:84466		HSA:9651	HSA:5422			HSA:2647	HSA:4291	HSA:53942
HSA:84465		HSA:23646	HSA:5426			HSA:282991	HSA:23531	HSA:8506
HSA:4212		HSA:5339	HSA:5428			HSA:63915	HSA:4312	HSA:84342
HSA:4233		HSA:5354	HSA:54476			HSA:26258	HSA:4314	HSA:1302
HSA:83552		HSA:5361	HSA:54480			HSA:644	HSA:4330	HSA:1277
HSA:57534		HSA:5362	HSA:54487			HSA:645	HSA:10200	HSA:85301
HSA:406928		HSA:91584	HSA:54496			HSA:8548	HSA:54852	HSA:1294
HSA:57496		HSA:5364	HSA:54497			HSA:100532731	HSA:25953	HSA:8292
HSA:4335		HSA:23129	HSA:545			HSA:649	HSA:65993	HSA:54951
HSA:55034		HSA:5430	HSA:54520			HSA:652	HSA:64968	HSA:1311
HSA:10200		HSA:10891	HSA:54535			HSA:653	HSA:4488	HSA:1312
HSA:79684		HSA:8541	HSA:54549			HSA:655	HSA:9788	HSA:118881
HSA:4478		HSA:22843	HSA:54620			HSA:657	HSA:57509	HSA:10980
MSNP1AS		HSA:84687	HSA:54625			HSA:659	HSA:4594	HSA:51004
HSA:4481		HSA:5518	HSA:547			HSA:662	HSA:4084	HSA:10229
HSA:4241		HSA:5522	HSA:54806			HSA:665	HSA:4602	HSA:57175
HSA:4524		HSA:5526	HSA:54838			HSA:149428	HSA:29116	HSA:7464
HSA:2475		HSA:5530	HSA:54856			HSA:51027	HSA:4642	HSA:10495
HSA:4548		HSA:57580	HSA:54862			HSA:552900	HSA:22861	HSA:1355
HSA:10651		HSA:80243	HSA:54887			HSA:654483	HSA:344148	HSA:1327
HSA:10071		HSA:166336	HSA:54925			HSA:388962	HSA:89796	HSA:9377
HSA:4585		HSA:5567	HSA:55051			HSA:669	HSA:89795	HSA:1329
HSA:4628		HSA:5579	HSA:55102			HSA:670	HSA:51167	HSA:1345
HSA:4622		HSA:5581	HSA:55125			HSA:92747	HSA:4747	HSA:1347
HSA:23026		HSA:5582	HSA:5514			HSA:10380	HSA:4753	HSA:125965
HSA:4640		HSA:9762	HSA:55153			HSA:672	HSA:55119	HSA:1357
HSA:4643		HSA:10594	HSA:55178			HSA:675	HSA:91624	HSA:64506
HSA:4644		HSA:57479	HSA:55187			HSA:6046	HSA:4773	HSA:8904
HSA:55930		HSA:23787	HSA:55201			HSA:23476	HSA:64332	HSA:11051
HSA:4650		HSA:5662	HSA:55215			HSA:29117	HSA:4803	HSA:1374
HSA:58529		HSA:5727	HSA:55226			HSA:10902	HSA:4810	HSA:56265
HSA:23040		HSA:5728	HSA:55229			HSA:9577	HSA:22795	HSA:1385
HSA:80155		HSA:5747	HSA:55253			HSA:678	HSA:85027	HSA:148327
HSA:254827		HSA:2185	HSA:55275			HSA:64979	HSA:4824	HSA:90993
HSA:112939		HSA:5781	HSA:55341			HSA:55299	HSA:4857	HSA:1395
HSA:89797		HSA:84867	HSA:55388			HSA:55845	HSA:7025	HSA:163126
HSA:26960		HSA:5789	HSA:5550			HSA:84312	HSA:2908	HSA:9419
HSA:10787		HSA:5792	HSA:55526			HSA:148362	HSA:9542	HSA:51379
HSA:344148		HSA:5793	HSA:55552			HSA:26580	HSA:8204	HSA:9441
HSA:57701		HSA:5795	HSA:55568			HSA:682	HSA:4745	HSA:9442
HSA:9611		HSA:5799	HSA:55610			HSA:683	HSA:8828	HSA:9443
HSA:4698		HSA:5802	HSA:55628			HSA:684	HSA:286053	HSA:1406
HSA:4747		HSA:11122	HSA:55636			HSA:84280	HSA:221078	HSA:1417
HSA:257194		HSA:9698	HSA:55660			HSA:55727	HSA:4908	HSA:155051
HSA:4745		HSA:23369	HSA:55661			HSA:114781	HSA:4916	HSA:51084
HSA:4756		HSA:9444	HSA:55665			HSA:686	HSA:55190	HSA:9946
HSA:340533		HSA:23518	HSA:55677			HSA:689	HSA:55746	HSA:1439
HSA:4763		HSA:22864	HSA:55684			HSA:91408	HSA:9972	HSA:1453
HSA:4774		HSA:253959	HSA:55698			HSA:694	HSA:8638	HSA:1454
HSA:4781		HSA:57148	HSA:55703			HSA:7832	HSA:4973	HSA:1460
HSA:4784		HSA:5900	HSA:55717			HSA:11120	HSA:5000	HSA:1462
HSA:22981		HSA:5909	HSA:55718			HSA:8945	HSA:116039	HSA:1463
HSA:123606		HSA:23108	HSA:55722			HSA:699	OSTALPHA	HSA:140880
HSA:81614		HSA:2889	HSA:55729			HSA:701	HSA:408186	HSA:1473
HSA:25836		HSA:9693	HSA:55746			HSA:9184	HSA:5021	HSA:1475
HSA:22871		HSA:11069	HSA:55755			HSA:84811	HSA:27334	HSA:1477
HSA:57555		HSA:51195	HSA:55760			HSA:8896	HSA:5029	HSA:1478
HSA:54413		HSA:5923	HSA:55770			HSA:705	HSA:10161	HSA:1486
HSA:57502		HSA:10125	HSA:55778			HSA:9689	HSA:51702	HSA:58190
HSA:22829		HSA:149041	HSA:55813			HSA:28969	HSA:106821730	HSA:1490
HSA:340719		HSA:54542	HSA:55837			C10ORF131	HSA:84612	HSA:1493
HSA:9722		HSA:5649	HSA:55870			C10ORF2	HSA:57097	HSA:1495
HSA:339345		HSA:473	HSA:5588			C10ORF25	HSA:5083	HSA:1497
HSA:388677		HSA:5980	HSA:55893			C10ORF32	HSA:5087	HSA:1506
HSA:4862		HSA:401190	HSA:55898			C10ORF95	HSA:5099	HSA:1509
HSA:9572		HSA:388	HSA:5598			C11ORF1	HSA:22990	HSA:8722
HSA:7376		HSA:23221	HSA:5603			C11ORF24	HSA:5128	HSA:1513
HSA:7025		HSA:9912	HSA:56254			C11ORF30	HSA:58488	HSA:404217
HSA:4306		HSA:23504	HSA:56259			C11ORF31	HSA:51449	HSA:404093
HSA:4929		HSA:22895	HSA:56288			C11ORF49	HSA:5130	HSA:79004
HSA:4897		HSA:23248	HSA:5660			C11ORF52	HSA:29126	HSA:8454
HSA:3084		HSA:57521	HSA:56886			C11ORF58	HSA:10015	HSA:8450
HSA:4753		HSA:6252	HSA:56894			C11ORF70	HSA:5138	HSA:51076
HSA:9378		HSA:10313	HSA:56897			C11ORF71	HSA:5142	HSA:23316
HSA:9379		HSA:57142	HSA:56905			C11ORF73	HSA:5150	HSA:100533195
HSA:9369		HSA:65078	HSA:56919			C11ORF74	HSA:23037	HSA:6376
HSA:64324		HSA:23623	HSA:56926			C11ORF98	HSA:8504	HSA:84694
HSA:56160		HSA:9853	HSA:56931			C12ORF29	HSA:5203	HSA:6387
HSA:84628		HSA:6262	HSA:56949			C12ORF4	HSA:283209	HSA:10563
HSA:4914		HSA:6297	HSA:56967			C12ORF43	HSA:1912	HSA:9547
HSA:4915		HSA:55095	HSA:56980			C12ORF45	HSA:90102	HSA:2833
HSA:4916		HSA:79595	HSA:5705			C12ORF5	HSA:5290	HSA:10663
HSA:9891		HSA:22870	HSA:57062			C12ORF57	HSA:5295	CXORF21
HSA:134492		HSA:9701	HSA:5707			C12ORF65	HSA:65018	CXORF23
HSA:55746		HSA:23328	HSA:5708			C12ORF66	HSA:26207	CXORF6
HSA:55998		HSA:6305	HSA:57118			C12ORF73	HSA:25865	HSA:30827
HSA:30010		HSA:58506	HSA:57147			C12ORF77	HSA:8399	HSA:51523
HSA:4952		HSA:9047	HSA:57169			C14ORF1	HSA:219348	HSA:80312
HSA:284451		HSA:79966	HSA:57221			C14ORF119	HSA:257068	HSA:11068
HSA:8481		HSA:6326	HSA:5738			C14ORF132	HSA:5339	HSA:1540
HSA:8473		HSA:6334	HSA:57410			C14ORF142	HSA:59339	HSA:1544
HSA:4983		HSA:6397	HSA:57448			C14ORF166	HSA:5362	HSA:1545
HSA:4988		HSA:9919	HSA:57448			C14ORF2	HSA:23654	HSA:1589
HSA:26188		HSA:10484	HSA:57479			C14ORF80	HSA:5366	HSA:56603
HSA:26245		HSA:9728	HSA:57491			C15ORF39	HSA:5420	HSA:1557
HSA:127069		HSA:55964	HSA:575			C15ORF40	HSA:23509	HSA:1564
HSA:119772		HSA:5413	HSA:57505			C15ORF57	HSA:25913	HSA:1573
HSA:161725		HSA:55209	HSA:57508			C16ORF45	HSA:5453	HSA:64816
HSA:5013		HSA:23064	HSA:57510			C16ORF46	PP9099	HSA:1580
HSA:5020		HSA:26470	HSA:57513			C16ORF58	HSA:8496	HSA:66002
HSA:5021		HSA:84251	HSA:57521			C16ORF87	HSA:54704	HSA:57105
HSA:5025		HSA:9905	HSA:57522			C16ORF91	HSA:4659	HSA:27065
HSA:100533970		HSA:23677	HSA:57568			C16ORF93	HSA:151242	HSA:113189
HSA:8974		HSA:50944	HSA:57569			C17ORF49	HSA:5523	HSA:1602
HSA:55690		HSA:22941	HSA:57584			C17ORF53	HSA:5524	HSA:23604
HSA:23241		HSA:85358	HSA:57585			C17ORF59	HSA:5525	HSA:26528
HSA:5048		HSA:26037	HSA:576			C17ORF62	HSA:5530	HSA:9802
HSA:5053		HSA:57568	HSA:57616			C17ORF75	HSA:5532	HSA:57805
HSA:5062		HSA:23094	HSA:57617			C17ORF80	HSA:166336	HSA:25936
HSA:117583		HSA:6497	HSA:57619			C17ORF82	HSA:65268	HSA:9201
HSA:10207		HSA:57468	HSA:57634			C18ORF21	HSA:5621	HSA:9937
HSA:5079		HSA:9990	HSA:57636			C18ORF32	HSA:5701	HSA:1635
HSA:5080		HSA:57030	HSA:57646			C18ORF54	HSA:9491	HSA:1639
HSA:5095		HSA:6506	HSA:57647			C18ORF65	HSA:5724	HSA:1641
HSA:5096		HSA:51310	HSA:57661			C19ORF25	HSA:28970	HSA:1649
HSA:57575		HSA:123041	HSA:57662			C19ORF33	HSA:5732	HSA:10521
HSA:27328		HSA:79085	HSA:57674			C19ORF40	HSA:5734	HSA:55661
HSA:65217		HSA:6508	HSA:57679			C19ORF43	HSA:5743	HSA:158067
HSA:57526		HSA:8671	HSA:57679			C19ORF48	HSA:5744	HSA:10212
HSA:5100		HSA:9498	HSA:57680			C19ORF52	HSA:5747	HSA:8653
HSA:5101		HSA:6529	HSA:57683			C19ORF53	HSA:7803	HSA:51428
HSA:56147		HSA:388662	HSA:57685			C19ORF70	HSA:138639	HSA:54606
HSA:56139		HSA:6546	HSA:57701			C19ORF73	HSA:5770	HSA:1656
HSA:56138		HSA:6543	HSA:57703			HSA:10438	HSA:140885	HSA:26063
HSA:56137		HSA:26050	HSA:57704			HSA:56913	HSA:5791	HSA:245932
HSA:56136		HSA:6595	HSA:57713			HSA:29071	HSA:5797	HSA:245936
HSA:56146		HSA:6597	HSA:57728			C1ORF109	HSA:5803	HSA:8560
HSA:56145		HSA:6601	HSA:5774			C1ORF115	HSA:80223	HSA:26297
HSA:56144		HSA:23049	HSA:5783			C1ORF122	HSA:22841	HSA:55635
HSA:56143		HSA:55512	HSA:5792			C1ORF123	HSA:117177	HSA:1674
HSA:56142		HSA:6616	HSA:5795			C1ORF131	HSA:9910	HSA:25861
HSA:56141		HSA:9892	HSA:5797			C1ORF141	HSA:5876	HSA:84649
HSA:56140		HSA:9751	HSA:5802			C1ORF168	HSA:5896	HSA:8527
HSA:9752		HSA:55084	HSA:583			C1ORF174	HSA:5891	HSA:1609
HSA:56135		HSA:6651	HSA:5830			C1ORF194	HSA:55103	HSA:8525
HSA:56134		HSA:8470	HSA:5834			C1ORF198	HSA:5911	HSA:1718
HSA:56105		HSA:6653	HSA:5836			C1ORF21	HSA:158158	HSA:79947
HSA:5133		HSA:6272	HSA:58499			C1ORF210	HSA:283349	HSA:1719
HSA:5137		HSA:9043	HSA:58504			C1ORF27	HSA:195814	HSA:55760
HSA:5141		HSA:8404	HSA:58506			C1ORF35	HSA:5979	HSA:57647
HSA:5142		HSA:10290	HSA:5859			C1ORF43	HSA:117584	HSA:1729
HSA:57595		HSA:23013	HSA:5894			C1ORF52	HSA:28984	HSA:1730
HSA:55825		HSA:80309	HSA:5903			C1ORF53	HSA:64283	HSA:1735
HSA:5187		HSA:56907	HSA:5927			C1ORF56	HSA:6002	HSA:57226
HSA:8864		HSA:161742	HSA:59277			C1ORF74	HSA:85415	DJ222E13.1
HSA:5191		HSA:503542	HSA:5976			C1ORF86	HSA:8767	DKFZP434A1319
HSA:114770		HSA:6709	HSA:60			HSA:114904	HSA:7386	DKFZP434B044
HSA:5245		HSA:6710	HSA:60625			C20ORF196	HSA:79589	DKFZP434B168
HSA:5253		HSA:6711	HSA:6091			C20ORF27	HSA:9781	DKFZP434C245
HSA:23469		HSA:6712	HSA:6117			C21ORF33	HSA:284996	DKFZP434E2321
HSA:23133		HSA:80725	HSA:613			C21ORF58	HSA:25897	DKFZP434G1415
HSA:55023		HSA:6721	HSA:613			C21ORF59	HSA:6045	DKFZP434H2215
HSA:57661		HSA:9901	HSA:6238			C22ORF23	HSA:80352	DKFZP434I1117
HSA:5294		HSA:23524	HSA:6262			C22ORF29	HSA:4919	DKFZP434I216
HSA:5296		HSA:10494	HSA:6301			HSA:26005	HSA:390916	DKFZP434J0113
HSA:54984		HSA:56977	HSA:6305			C2ORF15	HSA:9252	DKFZP547C195
HSA:5307		HSA:29888	HSA:6310			C2ORF47	HSA:6236	DKFZP547N043
HSA:5329		HSA:6812	HSA:63827			C2ORF49	HSA:91543	DKFZP564B1023
HSA:23236		HSA:134957	HSA:63892			C2ORF50	HSA:79745	DKFZP564C103
HSA:5333		HSA:6830	HSA:63893			C2ORF68	HSA:65078	DKFZP564D172
HSA:5350		HSA:9900	HSA:63898			C2ORF74	HSA:861	DKFZP564F0522
HSA:9890		HSA:9899	HSA:63916			C3ORF14	HSA:860	DKFZP564G2022
HSA:55558		HSA:8189	HSA:63934			C3ORF17	HSA:6274	DKFZP564I122
HSA:91584		HSA:6853	HSA:63967			C3ORF38	HSA:6279	DKFZP564J0863
HSA:5364		HSA:23345	HSA:63976			C3ORF52	HSA:9522	DKFZP564K0822
HSA:375775		HSA:8831	HSA:63977			C3ORF70	HSA:79966	DKFZP564K1964
HSA:23126		HSA:9145	HSA:641			C4ORF27	HSA:8796	DKFZP564K2062
HSA:23649		HSA:8867	HSA:64118			C4ORF29	HSA:60592	HSA:25849
HSA:55624		HSA:11346	HSA:64132			C4ORF3	HSA:59342	DKFZP566E144
HSA:10585		HSA:6857	HSA:64135			C4ORF46	HSA:6382	DKFZP566J2046
HSA:5444		HSA:9066	HSA:64151			C4ORF48	HSA:6397	DKFZP586L0724
HSA:25913		HSA:26115	HSA:64215			HSA:27202	HSA:54536	DKFZP761E198
HSA:5454		HSA:57551	HSA:64399			C5ORF15	HSA:7869	DKFZP761L1518
HSA:8500		HSA:9344	HSA:64411			C5ORF22	HSA:6405	DKFZP761P0423
HSA:8493		HSA:23158	HSA:64425			C5ORF34	HSA:10509	DKFZP762A217
HSA:84152		HSA:23061	HSA:6448			C5ORF38	HSA:80031	DKFZP762C186
HSA:89801		HSA:6942	HSA:644815			C6ORF1	HSA:6414	HSA:27121
HSA:5519		HSA:22980	HSA:6461			C6ORF106	HSA:23176	HSA:27120
HSA:5528		HSA:6934	HSA:64682			C6ORF132	HSA:1992	HSA:9940
HSA:57580		HSA:7008	HSA:64718			C6ORF136	HSA:5275	HSA:1739
HSA:144165		HSA:7067	HSA:64780			C6ORF141	HSA:5055	HSA:1741
HSA:166336		HSA:7074	HSA:64794			C6ORF165	HSA:6317	HSA:9228
HSA:5579		HSA:7090	HSA:64852			C6ORF203	HSA:5269	HSA:58512
HSA:5587		HSA:83660	HSA:650			C6ORF226	HSA:5272	HSA:22839
HSA:5591		HSA:54972	HSA:65095			C6ORF47	HSA:5270	HSA:1746
HSA:5071		HSA:256472	HSA:65123			C6ORF48	HSA:26470	HSA:1749
HSA:5625		HSA:441151	HSA:659			C6ORF52	HSA:81855	HSA:55929
HSA:55015		HSA:55362	HSA:6594			C6ORF89	HSA:6446	HSA:9988
HSA:57479		HSA:51754	HSA:6597			C7ORF49	HSA:130367	HSA:1760
HSA:339501		HSA:29767	HSA:661			C7ORF50	HSA:6457	HSA:58524
HSA:158471		HSA:23043	HSA:6624			C7ORF55	HSA:30011	HSA:1762
HSA:23362		HSA:10188	HSA:667			C7ORF55-LUC7L2	HSA:9644	HSA:8701
HSA:5716		HSA:8658	HSA:6709			C7ORF60	HSA:153769	HSA:55567
HSA:5718		HSA:30000	HSA:6711			C7ORF73	HSA:54436	HSA:9093
HSA:58155		HSA:84629	HSA:6712			C8ORF44	HSA:10736	HSA:3337
HSA:139411		HSA:23112	HSA:6741			C8ORF44-SGK3	HSA:6505	HSA:51726
HSA:5728		HSA:64759	HSA:6749			C8ORF59	HSA:6511	HSA:3300
HSA:5733		HSA:11076	HSA:6777			C8ORF76	HSA:9481	HSA:80331
HSA:5743		HSA:22906	HSA:6786			C9ORF114	HSA:291	HSA:29103
HSA:5754		HSA:66008	HSA:6830			C9ORF116	HSA:6514	HSA:26010
HSA:5781		HSA:7109	HSA:6839			C9ORF139	HSA:6518	HSA:51143
HSA:5787		HSA:9865	HSA:6840			C9ORF142	HSA:7779	HSA:1786
HSA:5788		HSA:23321	HSA:6850			C9ORF156	HSA:206358	HSA:29947
HSA:11122		HSA:10612	HSA:6872			C9ORF16	HSA:219855	HSA:1794
HSA:5816		HSA:22954	HSA:6909			C9ORF163	HSA:145389	HSA:9732
HSA:7837		HSA:4591	HSA:7049			C9ORF43	HSA:29015	HSA:79930
HSA:149628		HSA:114088	HSA:7074			C9ORF64	HSA:9497	HSA:55715
HSA:54870		HSA:7204	HSA:7088			C9ORF78	HSA:159963	HSA:55816
HSA:26056		HSA:9320	HSA:7090			C9ORF85	HSA:6526	HSA:57171
HSA:401409		HSA:7216	HSA:7094			C9ORF89	HSA:6541	HSA:64180
HSA:5862		HSA:26133	HSA:7109			HSA:56287	HSA:6579	HSA:5977
HSA:116442		HSA:80036	HSA:7128			HSA:771	HSA:28234	HSA:1805
HSA:339122		HSA:8295	HSA:7150			HSA:760	HSA:343450	HSA:165545
HSA:5879		HSA:7249	HSA:7153			HSA:11238	HSA:84189	HSA:10589
HSA:5885		HSA:8848	HSA:7156			HSA:79886	HSA:4091	HSA:84668
HSA:642636		HSA:10194	HSA:7158			HSA:23523	HSA:4092	HSA:27340
HSA:10743		HSA:7102	HSA:7174			HSA:11094	HSA:8467	HSA:8624
HSA:64901		HSA:23270	HSA:7175			HSA:784	HSA:57154	HSA:1829
HSA:11069		HSA:84630	HSA:7184			HSA:27101	HSA:112574	HSA:1839
HSA:51655		HSA:146057	HSA:7186			HSA:790	HSA:9627	HSA:53905
HSA:283349		HSA:7267	HSA:7203			HSA:23705	HSA:54861	HSA:1843
HSA:9821		HSA:145567	HSA:7204			HSA:10241	HSA:29887	HSA:1849
HSA:54715		HSA:79739	HSA:7222			HSA:799	HSA:28966	DUSTYPK
HSA:54439		HSA:57348	HSA:7249			HSA:51063	HSA:8723	HSA:1855
HSA:9939		HSA:80727	HSA:7267			HSA:801	HSA:51429	HSA:1856
HSA:27303		HSA:10381	HSA:7290			HSA:805	HSA:8835	HSA:1859
HSA:221035		HSA:10382	HSA:7343			HSA:808	HSA:6655	HSA:9149
HSA:5649		HSA:56995	HSA:7375			HSA:51806	HSA:6662	HSA:8445
HSA:473		HSA:7317	HSA:7407			HSA:811	HSA:6672	HSA:8444
HSA:64326		HSA:9898	HSA:7415			HSA:813	HSA:6674	HSA:144455
HSA:5991		HSA:63893	HSA:7436			HSA:818	HSA:8404	HSA:56899
HSA:6000		HSA:89910	HSA:7443			HSA:55450	HSA:90853	HSA:9166
HSA:6009		HSA:9690	HSA:7511			HSA:10645	HSA:6698	HSA:1889
HSA:158800		HSA:29979	HSA:7517			HSA:819	HSA:10253	HSA:110599583
HSA:22999		HSA:29978	HSA:7543			HSA:283489	HSA:9517	HSA:84651
HSA:9783		HSA:130507	HSA:7566			HSA:23261	HSA:6713	HSA:1892
HSA:6014		HSA:51366	HSA:7586			HSA:23125	HSA:57522	HSA:1894
HSA:51132		HSA:23074	HSA:7596			HSA:124583	HSA:9901	HSA:1902
HSA:84282		HSA:8408	HSA:7644			HSA:821	HSA:8406	HSA:9170
HSA:152006		HSA:9706	HSA:7692			HSA:5652	HSA:54434	HSA:53637
HSA:10921		HSA:23025	HSA:7701			HSA:10486	HSA:10402	HSA:1908
HSA:6091		HSA:440279	HSA:7737			HSA:822	HSA:55808	HSA:1937
HSA:6092		HSA:90249	HSA:7750			HSA:823	HSA:6489	HSA:64168
HSA:6095		HSA:7384	HSA:7753			HSA:92291	HSA:10254	HSA:80303
RP11-1407O15.2		HSA:23326	HSA:7837			HSA:824	HSA:10617	HSA:79180
HSA:6138		HSA:84669	HSA:7840			HSA:826	HSA:27067	HSA:1942
HSA:54913		HSA:9736	HSA:7862			HSA:4076	HSA:27347	HSA:1943
HSA:6196		HSA:8078	HSA:7874			HSA:829	HSA:85439	HSA:1945
HSA:6197		HSA:8239	HSA:790			HSA:830	HSA:9399	HSA:1953
HSA:10055		HSA:6844	HSA:79026			HSA:832	HSA:23075	HSA:1955
HSA:148398		HSA:55187	HSA:79065			HSA:55602	HSA:81493	HSA:51162
HSA:23328		HSA:27072	HSA:79147			HSA:55739	HSA:9145	HSA:100529264
HSA:23314		HSA:8936	HSA:79149			HSA:833	HSA:8871	HSA:112399
HSA:6305		HSA:23001	HSA:79414			HSA:22794	HSA:6857	HSA:1960
HSA:152579		HSA:64743	HSA:79605			HSA:57513	HSA:91683	HSA:9538
HSA:6323		HSA:11180	HSA:79613			HSA:835	HSA:10630	HSA:83939
HSA:6326		HSA:65125	HSA:79631			HSA:839	HSA:4070	HSA:9451
HSA:6329		HSA:65268	HSA:79633			HSA:840	HSA:9014	HSA:8892
HSA:6331		HSA:23286	HSA:79659			HSA:841	HSA:51347	HSA:192669
HSA:6332		HSA:23214	HSA:79677			HSA:9994	HSA:6919	HSA:8669
HSA:6334		HSA:23039	HSA:79711			HSA:26059	HSA:9338	HSA:8664
HSA:6335		HSA:7532	HSA:79714			HSA:54897	HSA:6934	HSA:8663
HSA:10106		HSA:23211	HSA:79754			HSA:10249	HSA:83439	HSA:1975
HSA:6383		HSA:23264	HSA:79803			HSA:857	HSA:347735	HSA:9470
HSA:221935		HSA:23174	HSA:79811			HSA:858	HSA:11022	HSA:1982
HSA:9037		HSA:9839	HSA:79813			HSA:868	HSA:29841	HSA:55520
HSA:5054		HSA:10444	HSA:79868			HSA:79872	HSA:57822	HSA:23415
HSA:26040		HSA:85446	HSA:79893			HSA:873	HSA:7039	HSA:2004
HSA:23067		HSA:64397	HSA:79925			HSA:55871	HSA:7042	HSA:22936
HSA:29072		HSA:51663	HSA:79932			HSA:150472	HSA:7051	HSA:80237
HSA:55209		HSA:53349	HSA:79954			HSA:220869	HSA:8805	HSA:100130933
HSA:9869		HSA:23051	HSA:79960			CBWD5	HSA:7077	HSA:64834
HSA:83852		HSA:57178	HSA:79980			HSA:644019	HSA:7078	HSA:79993
HSA:26470		HSA:83637	HSA:80005			HSA:10951	HSA:27283	HSA:25909
HSA:6448		HSA:10472	HSA:80124			HSA:84733	HSA:4071	HSA:146956
HSA:27352		HSA:22891	HSA:80179			HSA:11335	HSA:51090	HSA:197342
HSA:30011		HSA:58499	HSA:80206			HSA:23468	HSA:10098	HSA:2012
HSA:50944		HSA:25925	HSA:80208			HSA:23466	HSA:51768	HSA:2013
HSA:22941		HSA:9745	HSA:80222			HSA:57332	HSA:57393	HSA:2016
HSA:85358		HSA:619279	HSA:80223			HSA:25776	HSA:55287	HSA:2020
HSA:6473		HSA:152485	HSA:80230			HSA:54862	HSA:56937	HSA:8507
HSA:150094		HSA:57169	HSA:80271			HSA:200014	HSA:7111	HSA:9941
HSA:25942		HSA:79699	HSA:80331			HSA:57545	HSA:25816	HSA:2022
HSA:57468			HSA:80347			HSA:55749	HSA:8793	HSA:2026
HSA:9123			HSA:80821			HSA:112869	HSA:55504	HSA:2027
HSA:9194			HSA:81545			HSA:29070	HSA:27242	HSA:2028
HSA:6505			HSA:81559			HSA:84317	HSA:63923	HSA:956
HSA:6506			HSA:81570			HSA:151903	HSA:7162	HSA:9583
HSA:55356			HSA:8189			HSA:90060	HSA:8460	HSA:957
HSA:6581			HSA:8241			HSA:79635	HSA:9618	HSA:8320
HSA:114571			HSA:8242			HSA:160857	HSA:9697	HSA:2038
HSA:123041			HSA:8266			HSA:115098	HSA:10221	HSA:1969
HSA:8604			HSA:8295			HSA:202243	HSA:10626	HSA:2046
HSA:9016			HSA:831			HSA:90693	HSA:23321	HSA:2050
HSA:29957			HSA:8312			HSA:81576	HSA:373	HSA:2052
HSA:9481			HSA:8314			HSA:55610	HSA:10475	HSA:29924
HSA:51629			HSA:833			HSA:79879	HSA:81844	HSA:55040
HSA:10999			HSA:83481			HSA:339230	HSA:117854	HSA:8288
HSA:222962			HSA:83540			HSA:165055	HSA:9321	EPX
HSA:7781			HSA:83746			HSA:64770	HSA:55503	HSA:30836
HSA:64924			HSA:83852			HSA:84865	HSA:55240	HSA:2073
HSA:9197			HSA:839			HSA:126075	HSA:85480	HSA:225689
HSA:23443			HSA:83903			HSA:154467	HSA:10100	HSA:90952
HSA:10237			HSA:84034			HSA:129881	HSA:7846	HSA:83715
HSA:124565			HSA:84059			HSA:51244	HSA:51061	HSA:2099
HSA:201266			HSA:84079			HSA:80127	HSA:10628	HSA:79157
HSA:50651			HSA:84132			HSA:55088	HSA:7296	HSA:23197
HSA:57282			HSA:84134			HSA:28952	HSA:8408	HSA:2109
HSA:6529			HSA:84138			HSA:374969	HSA:29761	HSA:55500
HSA:6531			HSA:84154			HSA:55246	HSA:55230	HSA:2118
HSA:6532			HSA:84162			HSA:91057	HSA:9712	HSA:9156
HSA:6535			HSA:84164			HSA:124808	HSA:10090	HSA:149371
HSA:84889			HSA:84167			HSA:57003	HSA:8674	HSA:56915
HSA:8140			HSA:84181			HSA:79714	HSA:10451	HSA:118460
HSA:9056			HSA:8425			HSA:51019	HSA:1594	HSA:2137
HSA:10479			HSA:8427			HSA:284001	HSA:7422	HSA:2140
HSA:285195			HSA:84342			HSA:131076	HSA:116328	HSA:2147
HSA:28234			HSA:8438			HSA:29080	HSA:9686	HSA:2153
HSA:6585			HSA:84444			HSA:26112	HSA:7447	HSA:2157
HSA:26050			HSA:84446			HSA:64925	HSA:134430	HSA:2170
HSA:4089			HSA:8458			HSA:338657	HSA:151525	HSA:2172
HSA:6595			HSA:84629			HSA:79080	HSA:64393	HSA:3992
HSA:6597			HSA:84656			HSA:60492	HSA:55062	HSA:2175
HSA:6601			HSA:8467			HSA:54520	HSA:7474	HSA:83982
HSA:8243			HSA:84706			HSA:55702	HSA:7477	HSA:119395
HSA:9126			HSA:84733			HSA:257236	HSA:26118	HSA:79958
HSA:23293			HSA:84851			HSA:90324	HSA:6375	HSA:26017
HSA:6616			HSA:84893			HSA:891	HSA:6846	HSA:9780
HSA:27044			HSA:84895			HSA:57820	HSA:8565	HSA:54097
HSA:6638			HSA:8516			HSA:9133	HSA:83719	HSA:131177
HSA:54221			HSA:8518			HSA:892	HSA:56829	HSA:10922
HSA:57231			HSA:8527			HSA:595	HSA:144348	HSA:2196
HSA:399979			HSA:8535			HSA:896	HSA:7538	HSA:89885
HSA:6647			HSA:85377			HSA:23582	HSA:7718	HSA:2091
HSA:6660			HSA:85379			HSA:900	HSA:55888	HSA:2199
HSA:8404			HSA:85440			HSA:902	HSA:7739	HSA:54850
HSA:6683			HSA:85450			HSA:10983	HSA:10838	HSA:79176
HSA:130367			HSA:8559			HSA:8812	HSA:49855	HSA:146330
HSA:10847			HSA:8563			HSA:57018	HSA:24149	HSA:84961
HSA:6716			HSA:8567			HSA:10309	HSA:58499	HSA:23194
HSA:9901			HSA:8573			HSA:904	HSA:118738	HSA:55336
HSA:84530			HSA:8602			HSA:905	HSA:27332	HSA:157574
HSA:9295			HSA:8622			HSA:219771	HSA:57688	HSA:26260
HSA:23145			HSA:8632			HSA:9738		HSA:26273
HSA:6749			HSA:8642			HSA:9236		HSA:26190
HSA:93655			HSA:8660			HSA:9034		HSA:26259
HSA:8128			HSA:8661			HSA:9973		HSA:83953
HSA:56937			HSA:8662			HSA:10576		HSA:56929
HSA:6772			HSA:8664			HSA:7203		HSA:10116
HSA:27347			HSA:87			HSA:10575		HSA:2237
HSA:6804			HSA:8720			HSA:22948		HSA:89846
HSA:6812			HSA:8729			HSA:908		HSA:2256
HSA:134957			HSA:8777			HSA:10574		HSA:8822
HSA:55359			HSA:8792			HSA:10694		HSA:2250
HSA:8801			HSA:8826			HSA:977		HSA:9982
HSA:94056			HSA:8828			HSA:8763		HSA:2263
HSA:6853			HSA:8829			HSA:100133941		HSA:54851
HSA:6854			HSA:8874			HSA:10421		HSA:2268
HSA:8224			HSA:8874			HSA:51293		HSA:2272
HSA:10492			HSA:8886			HSA:10849		HSA:344018
HSA:23345			HSA:8894			HSA:960		HSA:2280
HSA:8831			HSA:8897			HSA:4179		HSA:8468
HSA:8867			HSA:8914			HSA:1604		FLJ00133
HSA:6857			HSA:8924			HSA:965		FLJ10036
HSA:51760			HSA:8925			HSA:966		FLJ10081
HSA:84258			HSA:8927			HSA:967		FLJ10099
HSA:6872			HSA:8927			HSA:968		FLJ10201
HSA:9013			HSA:8940			HSA:925		FLJ10204
HSA:138474			HSA:8943			HSA:928		FLJ10211
HSA:6878			HSA:8943			HSA:4267		FLJ10534
HSA:26115			HSA:89781			HSA:83692		FLJ10539
HSA:9344			HSA:89796			HSA:8872		FLJ10560
HSA:55773			HSA:89887			HSA:991		FLJ10579
HSA:93594			HSA:89958			HSA:8697		FLJ10634
HSA:9779			HSA:90075			HSA:994		FLJ10637
HSA:51256			HSA:9024			HSA:995		FLJ10647
HSA:6907			HSA:90441			HSA:246184		FLJ10726
HSA:79718			HSA:90627			HSA:996		FLJ10748
HSA:10716			HSA:9092			HSA:11140		FLJ10781
HSA:6899			HSA:91			HSA:55664		FLJ10786
HSA:6942			HSA:9110			HSA:51362		FLJ10826
HSA:6934			HSA:91133			HSA:998		FLJ10847
TCF7L2			HSA:9114			HSA:11135		FLJ10871
HSA:6999			HSA:91151			HSA:10435		FLJ10901
HSA:7007			HSA:9128			HSA:23580		FLJ10916
HSA:145645			HSA:9129			HSA:56882		FLJ10979
HSA:7014			HSA:9146			HSA:56990		FLJ11171
HSA:7015			HSA:91746			HSA:8318		FLJ11535
HSA:54790			HSA:91768			HSA:988		FLJ11712
HSA:7053			HSA:9181			HSA:990		FLJ11795
HSA:7054			HSA:9181			HSA:79577		FLJ12242
HSA:199745			HSA:9183			HSA:157313		FLJ12270
HSA:7057			HSA:9215			HSA:83461		FLJ12438
HSA:7067			HSA:9219			HSA:113130		FLJ12439
HSA:11011			HSA:9231			HSA:83879		FLJ12484
HSA:116211			HSA:9256			HSA:55536		FLJ12505
HSA:79853			HSA:9258			HSA:55143		FLJ12529
HSA:79583			HSA:9265			HSA:51343		FLJ12681
HSA:55217			HSA:9314			HSA:1016		FLJ12748
HSA:79155			HSA:9321			HSA:1001		FLJ12787
HSA:63923			HSA:9328			HSA:10423		FLJ12875
HSA:23112			HSA:9330			HSA:983		FLJ12953
HSA:9804			HSA:93323			HSA:8558		FLJ12975
HSA:7150			HSA:9343			HSA:728642		FLJ13052
HSA:8940			HSA:9344			HSA:984		FLJ13089
HSA:121278			HSA:9353			HSA:51755		FLJ13213
HSA:7173			HSA:93587			HSA:5127		FLJ13220
HSA:84231			HSA:9361			HSA:5129		FLJ13236
HSA:122553			HSA:93624			HSA:1017		FLJ13479
HSA:83696			HSA:9371			HSA:23552		FLJ13848
HSA:51592			HSA:9382			HSA:10263		FLJ13912
HSA:7204			HSA:9394			HSA:1019		FLJ13946
HSA:9320			HSA:9397			HSA:1020		FLJ14146
HSA:7225			HSA:9414			HSA:51654		FLJ14166
HSA:4308			HSA:9416			HSA:55755		FLJ14451
HSA:7248			HSA:9423			HSA:80279		FLJ14624
HSA:7249			HSA:9442			HSA:1022		FLJ14627
HSA:57616			HSA:9448			HSA:1025		FLJ14721
HSA:7247			HSA:9462			HSA:1026		FLJ14768
HSA:26262			HSA:9469			HSA:1027		FLJ14803
HSA:7102			HSA:9472			HSA:91368		FLJ14834
HSA:9256			HSA:9508			HSA:1030		FLJ14936
HSA:83538			HSA:9510			HSA:1031		FLJ16518
HSA:80185			HSA:9513			HSA:1033		FLJ20035
HSA:7273			HSA:9517			HSA:8760		FLJ20071
HSA:114791			HSA:955			HSA:9425		FLJ20202
HSA:7299			HSA:9564			HSA:124359		FLJ20211
HSA:55236			HSA:9569			HSA:56971		FLJ20232
HSA:7328			HSA:9578			HSA:1048		FLJ20255
HSA:7337			HSA:9601			HSA:4680		FLJ20259
HSA:89910			HSA:9619			HSA:1649		FLJ20265
HSA:9690			HSA:9620			HSA:10658		FLJ20272
HSA:84993			HSA:9625			HSA:92806		FLJ20303
HSA:254048			HSA:9625			HSA:1060		FLJ20308
HSA:51366			HSA:9632			HSA:1062		FLJ20399
HSA:55148			HSA:9640			HSA:1063		FLJ20487
HSA:114131			HSA:9644			HSA:55835		FLJ20527
HSA:23025			HSA:9646			HSA:91687		FLJ20542
HSA:57578			HSA:9670			HSA:79019		FLJ20581
HSA:285175			HSA:9678			HSA:55839		FLJ20582
HSA:51733			HSA:9679			HSA:79172		FLJ20625
HSA:26019			HSA:9682			HSA:401541		FLJ20626
HSA:65109			HSA:9688			HSA:80152		FLJ20668
HSA:7399			HSA:9700			HSA:387103		FLJ20699
HSA:9958			HSA:9704			HSA:201134		FLJ20729
HSA:85015			HSA:9716			HSA:57562		FLJ21019
HSA:7874			HSA:9730			HSA:22995		FLJ21103
HSA:8287			HSA:9732			HSA:9859		FLJ21144
HSA:7402			HSA:9733			HSA:80184		FLJ21308
HSA:22846			HSA:9743			HSA:85459		FLJ21415
HSA:1594			HSA:9747			HSA:95681		FLJ21439
HSA:7429			HSA:9759			HSA:80817		FLJ21616
HSA:7432			HSA:976			HSA:9702		FLJ21901
HSA:7436			HSA:9771			HSA:285753		FLJ21918
HSA:157680			HSA:9785			HSA:80254		FLJ22104
HSA:51231			HSA:9790			HSA:55118		FLJ22160
HSA:11326			HSA:9793			HSA:55722		FLJ22390
HSA:51322			HSA:9794			HSA:79959		FLJ22494
HSA:8936			HSA:9798			HSA:51134		FLJ22578
HSA:23001			HSA:9816			HSA:64793		FLJ22649
HSA:80232			HSA:9817			HSA:84902		FLJ22679
HSA:56964			HSA:9820			HSA:90799		FLJ22709
HSA:65267			HSA:9826			HSA:10390		FLJ22761
HSA:7471			HSA:9826			HSA:51148		FLJ23221
HSA:7472			HSA:9828			HSA:29956		FLJ23311
HSA:51741			HSA:9854			HSA:253782		FLJ23322
HSA:165904			HSA:9858			CERS6		FLJ23356
HSA:7508			HSA:9862			HSA:1066		FLJ23436
HSA:7514			HSA:9869			HSA:283848		FLJ23447
HSA:55689			HSA:987			HSA:1070		FLJ25059
HSA:64848			HSA:9875			HSA:29105		FLJ25333
HSA:7531			HSA:9882			HSA:112942		FLJ25339
HSA:7528			HSA:9891			HSA:149465		FLJ25410
HSA:7704			HSA:9895			HSA:10428		FLJ25415
HSA:26137			HSA:9903			HSA:1072		FLJ25421
HSA:23211			HSA:9905			HSA:1073		FLJ25770
HSA:10771			HSA:9915			HSA:8837		FLJ25818
HSA:7566			HSA:9918			HSA:8545		FLJ30058
HSA:23036			HSA:9919			HSA:10668		FLJ30296
HSA:151126			HSA:9920			HSA:494143		FLJ30596
HSA:55628			HSA:9922			HSA:8208		FLJ30681
HSA:58499			HSA:9924			HSA:118487		FLJ31121
HSA:340385			HSA:9927			HSA:51142		FLJ31547
HSA:147694			HSA:993			HSA:54927		FLJ32115
HSA:84527			HSA:9967			HSA:131474		FLJ32356
HSA:199777			HSA:9968			HSA:84269		FLJ32416
HSA:349075			HSA:9980			HSA:84303		FLJ32702
HSA:342132			HSA:9989			HSA:9557		FLJ32734
HSA:7554						HSA:1826		FLJ32785
HSA:91752						HSA:1107		FLJ32844
HSA:152485						HSA:1108		FLJ32884
HSA:57643						HSA:84181		FLJ33215
HSA:57688						HSA:55636		FLJ33620
HSA:55055						HSA:57680		FLJ33817
						HSA:11200		FLJ34283
						HSA:10523		FLJ34306
						HSA:53344		FLJ35093
						HSA:26511		FLJ35119
						HSA:66005		FLJ35382
						HSA:1121		FLJ35767
						HSA:5119		FLJ35779
						HSA:57132		FLJ35808
						HSA:27243		FLJ35827
						HSA:25978		FLJ35843
						HSA:100526767		FLJ35867
						HSA:128866		FLJ35894
						HSA:92421		FLJ36445
						HSA:51510		FLJ36749
						HSA:79643		FLJ36878
						HSA:91782		FLJ36888
						HSA:26973		FLJ37562
						HSA:11261		FLJ37964
						HSA:54480		FLJ38607
						HSA:54108		FLJ38608
						HSA:1131		FLJ38984
						HSA:51363		FLJ39369
						HSA:23563		FLJ39378
						HSA:63922		FLJ39441
						HSA:113455421		FLJ39501
						HSA:26097		FLJ39873
						HSA:100529261		FLJ40083
						HSA:9391		FLJ40126
						HSA:148523		FLJ40172
						HSA:10519		FLJ40432
						HSA:85457		FLJ40452
						HSA:9541		FLJ41287
						HSA:1153		FLJ42654
						HSA:84916		FLJ43859
						HSA:55847		FLJ44082
						HSA:493856		FLJ44186
						HSA:1154		FLJ44216
						HSA:11113		FLJ45909
						HSA:10370		FLJ46156
						HSA:25792		FLJ46266
						HSA:26586		FLJ46321
						HSA:9793		FLJ46380
						HSA:51192		FLJ90013
						HSA:100529251		HSA:23769
						HSA:548596		HSA:2327
						HSA:1159		HSA:2331
						HSA:1163		HSA:2346
						HSA:1164		HSA:8061
						HSA:9635		HSA:3169
						HSA:23155		HSA:3170
						HSA:1182		HSA:3171
						HSA:1185		HSA:2294
						HSA:9069		HSA:3607
						HSA:1364		HSA:2308
						HSA:1366		HSA:94234
						HSA:9080		HSA:80144
						HSA:56650		HSA:84824
						HSA:1192		HSA:79187
						HSA:25932		HSA:161835
						HSA:9685		HSA:11167
						HSA:78989		HSA:23105
						HSA:9894		HSA:10841
						HSA:57396		HSA:79068
						HSA:1201		HSA:64400
						HSA:1207		HSA:24140
						HSA:81570		HSA:5349
						HSA:8192		HSA:8323
						HSA:1209		HSA:7916
						HSA:63967		HSA:2548
						HSA:22883		HSA:11345
						HSA:9746		HSA:2557
						HSA:1213		HSA:2561
						HSA:1191		HSA:2567
						HSA:2776		HSA:2568
						HSA:56942		HSA:1647
						HSA:100272147		HSA:2583
						HSA:51727		HSA:63917
						HSA:84319		HSA:11227
						HSA:123920		HSA:2593
						HSA:54918		HSA:23193
						HSA:23070		HSA:8522
						HSA:55783		HSA:2625
						HSA:7555		HSA:140628
						HSA:55748		HSA:2630
						HSA:255919		HSA:25801
						HSA:10175		HSA:9247
						HSA:29097		HSA:2648
						HSA:10256		HSA:7841
						HSA:1265		HSA:54834
						HSA:54805		HSA:200504
						HSA:23019		HSA:8200
						HSA:25904		HSA:2660
						HSA:4848		HSA:2661
						HSA:4850		HSA:2665
						HSA:246175		HSA:54857
						HSA:29883		HSA:115557
						HSA:27013		HSA:79760
						HSA:10330		HSA:8987
						HSA:10695		HSA:8328
						HSA:245812		HSA:2674
						HSA:163882		HSA:26088
						HSA:152330		HSA:23163
						HSA:116840		HSA:2687
						HSA:55744		HSA:2690
						HSA:28958		HSA:2692
						HSA:51287		HSA:54810
						HSA:493753		HSA:2696
						HSA:65260		HSA:2702
						HSA:80347		HSA:2705
						HSA:9382		HSA:127534
						HSA:22796		HSA:2709
						HSA:83548		HSA:84662
						HSA:25839		HSA:2740
						HSA:57511		HSA:9340
						HSA:91949		HSA:8001
						HSA:8161		HSA:360203
						HSA:80781		HSA:51557
						HSA:1281		HSA:132158
						HSA:10087		HSA:2760
						HSA:1287		HSA:10691
						HSA:23127		HSA:2764
						HSA:150684		HSA:51291
						HSA:51397		HSA:29925
						HSA:51122		HSA:2766
						HSA:23412		HSA:10672
						COMMD3-BMI1		HSA:2773
						HSA:54939		HSA:2779
						HSA:28991		HSA:2791
						HSA:170622		HSA:2787
						HSA:54951		HSA:2792
						HSA:29099		HSA:10007
						HSA:1312		HSA:2800
						HSA:1314		HSA:2801
						HSA:1315		HSA:2802
						HSA:9276		HSA:51280
						HSA:11316		HSA:64083
						HSA:22820		HSA:9527
						HSA:26958		HSA:2806
						HSA:9318		HSA:122876
						HSA:8533		GPR
						HSA:51138		HSA:339403
						HSA:10987		HSA:84109
						HSA:10980		HSA:266977
						HSA:50813		HSA:222611
						HSA:64708		HSA:165082
						HSA:10920		HSA:84435
						HSA:22818		HSA:25960
						HSA:80219		HSA:166647
						HSA:51805		HSA:350383
						HSA:51117		HSA:390212
						HSA:84274		HSA:23432
						HSA:51004		HSA:2841
						HSA:57017		HSA:2826
						HSA:11151		HSA:11250
						HSA:57175		HSA:83873
						HSA:23603		HSA:53831
						HSA:7464		HSA:54112
						HSA:79585		HSA:57121
						HSA:100529144		HSA:51704
						HSA:1352		HSA:26086
						HSA:1353		HSA:29899
						HSA:84987		HSA:2877
						HSA:1355		HSA:2879
						HSA:51241		HSA:2885
						HSA:10063		HSA:26585
						HSA:285521		HSA:2892
						HSA:90639		HSA:2894
						HSA:116228		HSA:2905
						HSA:1327		HSA:2906
						HSA:1329		HSA:2918
						HSA:1337		HSA:2896
						HSA:1340		HSA:80273
						HSA:1345		HSA:83743
						HSA:9167		HSA:145258
						HSA:1349		HSA:284110
						HSA:1350		HSA:219409
						HSA:1351		HSA:2937
						HSA:51200		HSA:2946
						HSA:8904		HSA:2952
						HSA:8895		HSA:2954
						HSA:131034		HSA:2959
						HSA:55313		HSA:2968
						HSA:29894		HSA:100093631
						HSA:53981		HSA:9330
						HSA:51692		HSA:9329
						HSA:54973		HSA:54676
						HSA:11052		HSA:23560
						HSA:79869		HSA:51512
						HSA:1374		HSA:2978
						HSA:80772		HSA:2980
						HSA:1381		HSA:2977
						HSA:1382		HSA:2984
						HSA:84766		HSA:2987
						HSA:8738		HSA:2990
						HSA:51185		HSA:3014
						HSA:27297		HSA:55506
						HSA:1385		HSA:3020
						HSA:148327		HSA:3033
						HSA:90993		HSA:3034
						HSA:64764		HSA:10238
						CREB3L4		HSA:51179
						HSA:1389		HSA:145864
						HSA:78987		HSA:3035
						HSA:1397		HSA:23438
						HSA:9419		HSA:3038
						HSA:1399		HSA:8520
						HSA:51379		HSA:26959
						HSA:51340		HSA:3054
						HSA:54677		HSA:3059
						HSA:23373		HSA:610
						HSA:200186		HSA:3061
						HSA:1429		HSA:3065
						HSA:9946		HSA:79885
						HSA:1431		HSA:8841
						HSA:27254		HSA:10014
						HSA:7812		HSA:10013
						HSA:1434		HSA:50810
						HSA:1452		HSA:51409
						HSA:1453		HSA:9843
						HSA:53944		HSA:26091
						HSA:1455		HSA:9709
						HSA:1456		HSA:3280
						HSA:1459		HSA:55502
						HSA:1460		HSA:26508
						HSA:79848		HSA:3075
						HSA:1465		HSA:3083
						HSA:8048		HSA:23119
						HSA:1471		HSA:3091
						HSA:1476		HSA:84681
						HSA:1477		HSA:7290
						HSA:1478		HSA:3010
						HSA:23283		HSA:8335
						HSA:1479		HSA:8331
						HSA:4253		HSA:8347
						HSA:1488		HSA:8350
						HSA:58190		HSA:8359
						HSA:10106		HSA:8366
						HSA:51496		HSA:8364
						HSA:23584		HSA:8337
						HSA:1495		HSA:59269
						HSA:8727		HSA:3109
						HSA:1499		HSA:3135
						HSA:56259		HSA:3141
						HSA:100528016		HSA:3131
						HSA:1497		HSA:81502
						HSA:1503		HSA:10042
						HSA:9646		HSA:54511
						HSA:1508		HSA:51155
						HSA:1075		HSA:3178
						HSA:1509		HSA:3191
						HSA:1512		HSA:3192
						HSA:1514		HSA:6767
						HSA:1515		HSA:3200
						HSA:2017		HSA:3201
						HSA:348180		HSA:3203
						HSA:79004		HSA:3226
						HSA:8454		HSA:3228
						HSA:8453		HSA:3229
						HSA:8450		HSA:3231
						HSA:8065		HSA:3233
						HSA:9820		HSA:3234
						HSA:51596		HSA:51440
						HSA:51076		HSA:3257
						HSA:1523		HSA:55806
						HSA:51503		HSA:3265
						HSA:57703		HSA:3273
						HSA:54883		HSA:9704
						HSA:10283		HSA:59340
						HSA:55280		HSA:11078
						CXORF40A		HSA:79577
						CXORF40B		HSA:55352
						CXORF56		HSA:3291
						HSA:30827		HSA:3294
						HSA:51523		HSA:7923
						HSA:1534		HSA:84941
						HSA:220002		HSA:3312
						HSA:284613		HSA:3313
						HSA:11068		HSA:27129
						HSA:1528		HSA:28958
						HSA:80777		HSA:29068
						HSA:124637		HSA:29089
						HSA:124936		HSA:29097
						HSA:51700		HSA:29101
						HSA:1727		HSA:154791
						HSA:51167		HSA:22879
						HSA:606495		HSA:55552
						HSA:1535		HSA:55855
						HSA:54205		HSA:57408
						HSA:23191		HSA:27037
						HSA:26999		HSA:3352
						HSA:50626		HSA:3359
						HSA:1545		HSA:3362
						HSA:57404		HSA:29890
						HSA:1591		HSA:30850
						HSA:1573		HSA:3373
						HSA:1595		HSA:8692
						HSA:375791		HSA:8372
						HSA:84418		HSA:25766
						HSA:9267		HSA:154214
						HSA:23002		HSA:25998
						HSA:1603		HSA:3386
						HSA:221955		HSA:7087
						HSA:26007		HSA:54974
						HSA:1611		HSA:3400
						HSA:58512		HSA:3417
						HSA:1613		HSA:3419
						HSA:1615		HSA:51278
						HSA:55157		HSA:2694
						HSA:1616		HSA:3429
						HSA:26528		HSA:3433
						HSA:9802		HSA:10410
						HSA:10926		HSA:3439
						HSA:80174		HSA:3442
						HSA:1622		HSA:7866
						HSA:1627		HSA:3483
						HSA:79007		HSA:3490
						HSA:28988		HSA:3508
						HSA:3295		HSA:3590
						HSA:51163		HSA:3598
						HSA:80344		HSA:3600
						HSA:25853		HSA:3603
						HSA:25879		HSA:3605
						HSA:54876		HSA:27189
						HSA:26094		HSA:54756
						HSA:8816		HSA:3552
						HSA:10238		HSA:56300
						HSA:50717		HSA:3554
						HSA:79877		HSA:7850
						HSA:51473		HSA:50604
						HSA:1633		HSA:149233
						HSA:64858		HSA:9466
						HSA:64421		HSA:3561
						HSA:55802		HSA:3569
						HSA:196513		HSA:3579
						HSA:167227		HSA:56928
						HSA:28960		HSA:162540
						HSA:1635		IMPK
						HSA:1639		HSA:388324
						HSA:10540		HSA:51147
						HSA:11258		HSA:3623
						HSA:51164		HSA:3626
						HSA:84516		HSA:11185
						HSA:79077		HSA:51194
						HSA:54165		HSA:79711
						HSA:23142		HSA:79718
						HSA:84259		HSA:3654
						HSA:79016		HSA:134728
						HSA:23564		HSA:51135
						HSA:1642		HSA:3659
						HSA:1643		HSA:3664
						HSA:220042		HSA:3665
						HSA:54541		HSA:79190
						HSA:1650		HSA:3669
						HSA:780		HSA:64843
						HSA:100037417		HSA:51477
						DDTL		HSA:8515
						HSA:1653		HSA:3683
						HSA:1663		HSA:26548
						HSA:10521		HSA:27231
						HSA:8886		HSA:3689
						HSA:55308		HSA:3691
						HSA:11269		HSA:3692
						HSA:11218		HSA:3696
						HSA:54606		HSA:9358
						HSA:9416		HSA:3699
						HSA:57062		HSA:3702
						HSA:203522		HSA:81618
						HSA:55661		HSA:3707
						HSA:55794		HSA:58494
						HSA:10212		HSA:8242
						HSA:7919		HSA:8284
						HSA:1654		HSA:28952
						HSA:51428		HSA:90060
						HSA:55510		HSA:23030
						HSA:9879		HSA:57338
						HSA:51202		HSA:8629
						HSA:54555		HSA:10535
						HSA:1655		HSA:196374
						HSA:79009		HSA:140807
						HSA:11056		HSA:9859
						HSA:79039		HSA:3732
						HSA:57696		HSA:56267
						DDX56		HSA:143879
						HSA:83479		HSA:84078
						HSA:1656		HSA:3743
						HSA:1666		HSA:8514
						HSA:9191		HSA:3751
						HSA:162989		HSA:23704
						HSA:54849		HSA:23416
						HSA:8560		HSA:30819
						HSA:123099		HSA:3770
						HSA:79961		HSA:3762
						HSA:55667		HSA:3763
						HSA:8562		HSA:3775
						HSA:55635		HSA:3776
						HSA:55789		HSA:3777
						HSA:64798		HSA:50801
						HSA:51071		HSA:10089
						HSA:79139		HSA:51305
						HSA:51009		HSA:3778
						HSA:1676		HSA:27094
						HSA:1677		KCNMB3
						HSA:8220		HSA:27345
						HSA:9993		HSA:3780
						HSA:85359		HSA:3784
						HSA:54487		HSA:3786
						HSA:1716		HSA:27012
						HSA:1718		HSA:169522
						HSA:1717		HSA:83892
						HSA:1719		HSA:147040
						HSA:200895		HSA:23510
						HSA:1723		HSA:54442
						HSA:1725		HSA:200845
						HSA:115817		HSA:10945
						HSA:79758		HSA:11015
						HSA:10901		HSA:3791
						HSA:728635		HSA:9817
						HSA:317749		HSA:23517
						HSA:51635		HSA:23065
						HSA:55526		HSA:9768
						HSA:1665		HSA:9816
						HSA:8449		HSA:9812
						HSA:54505		KIAA0256
						HSA:22907		KIAA0296
						HSA:56919		HSA:9870
						HSA:170506		KIAA0373
						HSA:57647		KIAA0376
						HSA:9785		KIAA0377
						HSA:79665		HSA:9692
						HSA:90957		HSA:9675
						HSA:1659		HSA:23116
						HSA:1660		KIAA0431
						HSA:56616		KIAA0446
						HSA:1730		KIAA0450
						HSA:81624		HSA:23334
						HSA:11083		KIAA0469
						HSA:27042		HSA:9909
						HSA:27292		KIAA0523
						HSA:1736		KIAA0540
						HSA:22943		HSA:23131
						HSA:27120		KIAA0556
						HSA:1737		KIAA0644
						HSA:1738		HSA:23223
						HSA:1739		KIAA0701
						HSA:1741		KIAA0720
						HSA:3996		KIAA0746
						HSA:22839		HSA:9840
						HSA:9787		KIAA0870
						HSA:65989		KIAA0888
						HSA:28514		KIAA0912
						HSA:1743		KIAA0980
						HSA:55929		KIAA0984
						HSA:283987		KIAA0999
						HSA:93099		KIAA1000
						HSA:1760		KIAA1005
						HSA:1657		HSA:22846
						HSA:23312		KIAA1078
						HSA:1763		KIAA1109
						HSA:352909		HSA:22870
						HSA:56171		HSA:57456
						HSA:3301		KIAA1163
						HSA:10294		KIAA1190
						HSA:9093		KIAA1196
						HSA:3337		KIAA1238
						HSA:51726		KIAA1318
						HSA:79982		KIAA1324
						HSA:25822		KIAA1340
						HSA:10049		KIAA1447
						HSA:4189		KIAA1449
						HSA:54431		KIAA1465
						HSA:55735		HSA:57648
						HSA:56521		HSA:57698
						HSA:23317		HSA:57701
						HSA:85406		HSA:57718
						HSA:29103		KIAA1639
						HSA:23341		HSA:85352
						HSA:55192		HSA:80817
						HSA:202052		KIAA1727
						HSA:131118		HSA:85459
						HSA:27000		KIAA1747
						HSA:51277		KIAA1789
						HSA:5611		KIAA1811
						HSA:84277		HSA:84437
						HSA:3338		HSA:84542
						HSA:285126		KIAA1862
						HSA:7266		KIAA1904
						HSA:22826		KIAA1906
						HSA:23234		HSA:114801
						HSA:10126		HSA:84632
						HSA:1773		KIAA1950
						HSA:1774		KIAA1956
						HSA:1777		HSA:126567
						HSA:10059		KIAA1959
						HSA:23268		HSA:84960
						HSA:1786		HSA:205717
						HSA:23549		HSA:10749
						HSA:10591		HSA:10112
						HSA:116092		HSA:23046
						HSA:30836		HSA:3797
						HSA:1793		HSA:3833
						HSA:83475		HSA:90990
						HSA:55715		HSA:84063
						HSA:22845		HSA:54758
						HSA:57171		HSA:59349
						HSA:23033		HSA:80311
						HSA:1798		HSA:56062
						HSA:25911		HSA:5655
						HSA:5977		HSA:11012
						HSA:1801		HSA:43849
						HSA:1802		HSA:3817
						HSA:285381		HSA:5653
						HSA:51611		HSA:284366
						HSA:54344		HSA:10748
						HSA:10072		HSA:10219
						HSA:91039		HSA:3827
						HSA:147991		HSA:3831
						HSA:286148		HSA:56992
						HSA:84661		HSA:3836
						HSA:1806		HSA:3872
						HSA:1808		HSA:3875
						HSA:128338		HSA:3851
						HSA:10589		HSA:3852
						HSA:374946		HSA:386678
						HSA:84229		HSA:337880
						HSA:10397		HSA:353323
						HSA:1819		HSA:85294
						HSA:29102		HSA:653240
						HSA:79075		HSA:3885
						HSA:10311		HSA:3892
						HSA:29940		HSA:3888
						HSA:1829		HSA:3890
						HSA:79980		KRTHB6
						HSA:1832		HSA:339855
						HSA:11034		HSA:26013
						HSA:92675		HSA:83746
						HSA:112487		HSA:84456
						HSA:51514		HSA:3903
						HSA:1837		HSA:3911
						HSA:1838		HSA:3915
						HSA:84062		HSA:3916
						HSA:113878		HSA:3921
						HSA:196403		HSA:51056
						HSA:151636		HSA:51520
						HSA:54920		HSA:23395
						HSA:56931		HSA:10715
						HSA:1843		HSA:1962
						HSA:11266		HSA:3931
						HSA:51207		HSA:51451
						HSA:80824		HSA:138307
						HSA:150290		HSA:9079
						HSA:1845		HSA:92483
						HSA:1854		HSA:3948
						HSA:1797		HSA:197257
						HSA:1778		HSA:11061
						HSA:1781		HSA:114823
						HSA:51143		HSA:64175
						HSA:1783		HSA:3955
						HSA:79659		HSA:3956
						HSA:51626		HSA:3965
						HSA:8655		HSA:9211
						HSA:83658		HSA:55203
						HSA:6993		HSA:3972
						HSA:6990		HSA:340596
						HSA:9149		HSA:3981
						HSA:8445		HSA:3982
						HSA:8798		HSA:8994
						HSA:161582		HSA:3984
						HSA:9666		HSA:79727
						HSA:1871		HSA:64130
						HSA:1876		HSA:55327
						HSA:79733		HSA:116840
						HSA:85403		HSA:10960
						HSA:55840		HSA:22853
						HSA:55837		HSA:114783
						HSA:124454		LOC112714
						HSA:9166		LOC112869
						HSA:10969		LOC114990
						HSA:152503		LOC119710
						HSA:11319		LOC120376
						HSA:1889		LOC120379
						HSA:110599583		LOC123103
						HSA:1891		LOC124512
						HSA:55862		LOC124842
						HSA:1892		LOC126637
						HSA:10455		LOC126669
						HSA:51295		LOC127003
						HSA:1894		LOC128387
						HSA:60401		LOC129285
						HSA:80153		LOC130502
						HSA:55741		LOC130612
						HSA:8721		LOC133619
						HSA:26098		LOC134145
						HSA:8726		LOC136242
						HSA:1915		LOC136263
						HSA:1917		LOC137392
						HSA:1933		LOC138652
						HSA:1936		LOC139116
						HSA:9521		LOC139363
						HSA:1937		LOC139604
						HSA:1938		LOC144347
						HSA:196483		LOC144363
						HSA:90141		LOC146167
						HSA:2202		LOC147645
						HSA:114327		LOC148206
						HSA:1942		LOC148713
						HSA:1945		LOC153222
						HSA:22979		LOC154790
						HSA:79631		LOC161577
						HSA:9343		LOC162427
						HSA:100529264		LOC162993
						HSA:1960		LOC166752
						HSA:10938		LOC196463
						HSA:1962		LOC197322
						HSA:79813		LOC200230
						HSA:23741		LOC200312
						HSA:10209		LOC201140
						HSA:84285		LOC201175
						HSA:1964		LOC201292
						HSA:10289		LOC202051
						HSA:1967		LOC204474
						HSA:8892		LOC220929
						HSA:8891		LOC254531
						HSA:8890		LOC255104
						HSA:8893		LOC255275
						HSA:1939		LOC255798
						HSA:1965		LOC257106
						HSA:8894		LOC257177
						HSA:1968		LOC283537
						HSA:3692		LOC283578
						HSA:8663		LOC283816
						HSA:728689		LOC284021
						HSA:8664		LOC284361
						HSA:3646		LOC284422
						HSA:8666		LOC284680
						HSA:8667		LOC284901
						HSA:8668		LOC285280
						HSA:8669		LOC285382
						HSA:27335		LOC338692
						HSA:51386		LOC338761
						HSA:10480		LOC338773
						HSA:1973		LOC339287
						HSA:1975		LOC339344
						HSA:1977		LOC339398
						HSA:9470		LOC339448
						HSA:1978		LOC339804
						HSA:1981		LOC339967
						HSA:1982		LOC340075
						HSA:8672		LOC340168
						HSA:7458		LOC340268
						HSA:1983		LOC340318
						HSA:1984		LOC340529
						HSA:56648		LOC342346
						HSA:9669		LOC343521
						EIF6		LOC343702
						HSA:84337		LOC344371
						HSA:1998		LOC344657
						HSA:1999		LOC347512
						HSA:23415		LOC374569
						HSA:2004		LOC374973
						HSA:8178		LOC375616
						HSA:80237		LOC387716
						HSA:63916		LOC387787
						HSA:255520		LOC387804
						HSA:84173		LOC388135
						HSA:91748		LOC388650
						ELOF1		LOC388714
						HSA:64834		LOC388730
						HSA:54898		LOC388965
						HSA:60481		LOC389119
						HSA:79071		LOC389123
						HSA:55250		LOC389129
						HSA:55140		LOC389211
						HSA:26610		LOC389342
						HSA:23587		LOC389419
						HSA:54859		LOC389435
						HSA:23065		LOC389523
						HSA:284361		LOC389822
						HSA:9694		LOC390007
						HSA:55831		LOC390205
						HSA:51234		LOC390508
						HSA:56851		LOC390595
						HSA:10328		LOC390738
						HSA:51016		LOC390859
						HSA:2010		LOC390928
						HSA:146956		LOC390999
						HSA:10436		LOC391123
						HSA:2013		LOC391253
						HSA:2014		LOC392943
						HSA:8507		LOC400169
						HSA:2021		LOC400224
						HSA:284131		LOC400481
						HSA:2023		LOC400891
						HSA:55556		LOC400962
						HSA:10495		LOC401115
						HSA:22875		LOC401330
						HSA:59084		LOC401399
						HSA:2029		LOC401427
						HSA:956		LOC401483
						HSA:9583		LOC401537
						HSA:955		LOC401622
						HSA:57089		LOC401623
						HSA:56943		LOC401640
						HSA:285203		LOC401720
						HSA:57634		LOC401827
						HSA:2035		LOC402275
						HSA:2037		LOC402281
						HSA:57669		LOC404636
						HSA:80314		LOC439923
						HSA:4072		LOC440097
						HSA:57724		LOC440172
						HSA:2041		LOC440307
						HSA:2043		LOC440357
						HSA:2045		LOC440369
						HSA:2049		LOC440387
						HSA:2052		LOC440388
						HSA:2053		LOC440398
						HSA:9852		LOC440435
						HSA:29924		LOC440503
						HSA:55040		LOC440671
						HSA:2058		LOC440699
						HSA:2060		LOC440837
						HSA:2059		LOC440838
						HSA:85465		LOC440891
						HSA:26284		LOC440926
						HSA:51752		LOC440927
						HSA:55914		LOC441017
						HSA:2065		LOC441053
						HSA:2067		LOC441115
						HSA:2071		LOC441135
						HSA:2072		LOC441168
						HSA:2073		LOC441201
						HSA:2074		LOC441266
						ERCC6-PGBD3		LOC441618
						HSA:54821		LOC441631
						HSA:375748		LOC441906
						HSA:1161		LOC441941
						HSA:57222		LOC442032
						HSA:51290		LOC442361
						HSA:51614		LOC442401
						HSA:2079		LOC442467
						HSA:157697		LOC51161
						HSA:27248		LOC51234
						HSA:11160		LOC51249
						HSA:79956		LOC51252
						HSA:30001		LOC51333
						HSA:10961		LOC56920
						HSA:23071		LOC57019
						HSA:2086		LOC58489
						HSA:100288413		LOC63928
						HSA:2099		LOC83468
						HSA:54845		LOC83690
						HSA:23344		LOC90288
						HSA:2107		LOC91181
						HSA:2108		LOC91431
						HSA:2109		LOC91461
						HSA:2110		LOC91464
						HSA:23474		LOC91664
						HSA:2117		LOC91807
						HSA:2118		LOC91942
						HSA:2125		LOC92162
						HSA:2130		LOC92305
						HSA:55218		HSA:64748
						HSA:9156		HSA:987
						HSA:55763		HSA:78999
						HSA:55770		HSA:26018
						HSA:116349		HSA:4035
						HSA:60412		HSA:53353
						HSA:10640		HSA:4038
						HSA:54536		HSA:9209
						HSA:23233		HSA:347730
						HSA:23265		HSA:347731
						HSA:9941		HSA:90678
						HSA:5394		HSA:4045
						HSA:23404		LSECTIN
						HSA:51010		HSA:134353
						HSA:54512		HSA:4047
						HSA:56915		HSA:1241
						HSA:23016		HSA:56413
						HSA:11340		HSA:7798
						HSA:5393		HSA:56925
						HSA:23086		HSA:8581
						HSA:2140		HSA:58496
						HSA:7430		HSA:58530
						HSA:50848		HSA:4062
						HSA:158584		HSA:4063
						HSA:8772		HSA:4066
						HSA:5913		HSA:84569
						HSA:23197		HSA:23164
						HSA:2175		HSA:4076
						HSA:81889		HSA:10226
						HSA:51011		HSA:27346
						HSA:151313		HSA:9587
						HSA:55179		HSA:85437
						HSA:83640		HSA:389692
						HSA:84923		HSA:9935
						HSA:63901		HSA:4097
						HSA:55007		HSA:4110
						HSA:158293		HSA:4113
						HSA:84498		HSA:4114
						HSA:159090		HSA:4116
						HSA:159091		HSA:10892
						HSA:285172		HSA:4121
						HSA:8933		HSA:11253
						HSA:26071		HSA:4123
						HSA:441518		HSA:4126
						HSA:64855		HSA:4129
						HSA:257415		HSA:23173
						HSA:54463		HSA:81631
						HSA:162427		HSA:4133
						HSA:84908		HSA:8649
						HSA:167555		HSA:6416
						HSA:29057		HSA:5607
						HSA:729830		HSA:5609
						HSA:145483		HSA:9175
						HSA:26355		HSA:4134
						HSA:23201		HSA:11183
						HSA:23172		HSA:5597
						HSA:283635		HSA:7867
						HSA:55719		HSA:8550
						HSA:51252		HSA:23005
						HSA:23116		HSA:8685
						HSA:80013		HSA:55733
						HSA:84182		HSA:58478
						HSA:10712		HSA:4143
						HSA:80011		HSA:4148
						HSA:51313		HSA:23344
						HSA:221786		HSA:8930
						HSA:285550		HSA:54799
						HSA:63877		HSA:4162
						HSA:54942		HSA:84693
						HSA:85395		HSA:55972
						HSA:9917		HSA:4174
						HSA:125228		HSA:4176
						HSA:84293		HSA:84515
						HSA:80256		HSA:822
						HSA:63939		HSA:79648
						HSA:152756		HSA:4190
						HSA:203259		HSA:4191
						HSA:387680		HSA:4192
						HSA:340277		HSA:56985
						HSA:55731		HSA:60490
						HSA:646851		HSA:4201
						HSA:196951		HSA:23373
						HSA:619208		HSA:112950
						HSA:26017		HSA:4210
						HSA:60343		HSA:84466
						HSA:10447		HSA:55897
						HSA:131583		HSA:64863
						HSA:404636		HSA:4237
						HSA:115572		HSA:9848
						HSA:54855		HSA:4239
						HSA:9130		HSA:4241
						HSA:51307		HSA:55669
						HSA:58516		HSA:9927
						HSA:55793		HSA:80168
						HSA:54478		MGC10433
						HSA:388650		MGC10500
						HSA:112703		MGC10993
						HSA:729533		MGC11266
						HSA:653820		MGC11324
						HSA:554282		MGC12197
						HSA:728833		MGC12966
						HSA:374986		MGC12981
						HSA:84895		MGC13159
						HSA:143684		MGC15429
						HSA:157638		MGC15619
						HSA:85002		MGC15668
						HSA:55199		MGC15730
						HSA:51439		MGC15887
						HSA:137392		MGC16028
						HSA:84191		MGC16309
						HSA:51647		MGC16471
						HSA:25940		MGC16733
						HSA:283742		MGC20481
						HSA:147965		MGC20533
						HSA:22909		MGC20579
						FANCA		MGC22014
						HSA:2187		MGC23401
						HSA:2176		MGC23985
						HSA:2177		MGC2408
						HSA:2188		MGC26610
						HSA:2189		MGC26694
						HSA:55120		MGC26733
						HSA:84188		MGC26816
						HSA:9855		MGC26885
						HSA:10667		MGC2749
						HSA:2193		MGC2941
						HSA:10056		MGC29643
						HSA:10922		MGC29671
						HSA:79675		MGC30208
						HSA:22868		MGC3047
						HSA:60493		MGC32124
						HSA:101927789		MGC3222
						HSA:2091		MGC33367
						HSA:2203		MGC33510
						HSA:54850		MGC33839
						HSA:80028		MGC33867
						HSA:54620		MGC33894
						HSA:26234		MGC33993
						HSA:55336		MGC34713
						HSA:157574		MGC35045
						HSA:26263		MGC35138
						HSA:26273		MGC35154
						HSA:84085		MGC35169
						HSA:254170		MGC35206
						HSA:130888		MGC3731
						HSA:81545		MGC39325
						HSA:26272		MGC39581
						HSA:54455		MGC39606
						HSA:23403		MGC39827
						HSA:26271		MGC40047
						HSA:26269		MGC40368
						HSA:26268		MGC45386
						HSA:6468		MGC45428
						HSA:84261		MGC45731
						HSA:51077		MGC45840
						HSA:2217		MGC4655
						HSA:2222		MGC4707
						HSA:2224		MGC50104
						HSA:112812		MGC50811
						HSA:91893		MGC52498
						HSA:2232		MGC54289
						HSA:2235		MGC62100
						HSA:10116		MGC8407
						HSA:56929		MGC88387
						HSA:2237		MGC9084
						HSA:89846		MGC955
						HSA:2258		HSA:11043
						HSA:11116		HSA:6279
						HSA:26127		HSA:50488
						HSA:2263		HSA:168620
						HSA:2264		HSA:51657
						HSA:55277		HSA:57591
						HSA:3075		HSA:8079
						HSA:2272		HSA:4302
						HSA:9158		HSA:4303
						HSA:11153		HSA:387254
						HSA:9896		HSA:221938
						HSA:55137		HSA:4312
						HSA:63979		HSA:4320
						HSA:81608		HSA:10893
						HSA:51024		HSA:4318
						HSA:128486		MOGAT2
						HSA:51303		HSA:56180
						HSA:23307		HSA:10199
						HSA:2280		HSA:83886
[truncated: 4,544 more rows]
