# Supplementary material for: The mTOR Signaling Pathway Activity and Vitamin D Availability Control the Expression of Most Autism Predisposition Genes
Source: Int J Mol Sci. 2019 Dec 15;20(24):6332. doi: 10.3390/ijms20246332 (PMC6940974; doi:10.3390/ijms20246332)
Supplement: Supplementary file 1 [file ijms-20-06332-s001.zip › Supplementary table S3.xlsx]

## Sheet: SFARI genes
FMRP target genes	mTOR signalling pathway genes	mTOR-modulated genes	Vitamin D sensitive genes and elements
ADARB1	APC	ABAT	ABAT
ADCY3	BRAF	ACTN4	ABCA7
ADCY5	CCT4	ACY1	ADAMTS18
ADNP	CDKN1B	ADK	ADORA2A
AFF4	CREBBP	ADSL	ADRB2
AGAP1	CSNK1E	AGAP2	ALDH1A3
AGAP2	CTNNB1	AHI1	ALDH5A1
AGO1	CUL7	AKAP9	ALG6
AHDC1	DEPDC5	ALDH5A1	AMPD1
AHI1	DGKZ	AMBRA1	AMT
AKAP9	DOCK1	ANK3	ANKRD11
ANK2	DVL1	ANKRD11	ANKS1B
ANK3	DVL3	APC	APC
ANKRD11	DYRK1A	APH1A	AR
APBA2	EEF1A2	APP	ARHGAP5
APBB1	EIF4E	ARHGAP24	ARID1B
APC	GSK3B	ARHGAP32	ARX
APP	HRAS	ARHGAP33	ASS1
ARHGAP32	LZTR1	ARHGAP5	ASTN2
ARHGAP33	MAPK1	ARHGEF9	ATP10A
ARID1B	MAPK3	ASS1	ATP1A1
ARNT2	MTOR	ASTN2	AZGP1
ASH1L	NF1	ATP1A1	BAIAP2
ATP1A1	PAK2	ATP1A3	BCAS1
ATP1A3	PIK3R2	ATP2B2	BCKDK
ATP2B2	PRKCB	ATXN7	BCL2
AUTS2	PTEN	AZGP1	BDNF
BIRC6	PTPN11	BAIAP2	CA6
BRD4	RB1CC1	BCAS1	CACNA1B
BRINP1	RHEB	BCKDK	CACNA1F
CACNA1A	RPS6KA2	BRCA2	CACNA2D3
CACNA1B	RPS6KA3	BRD4	CAMK2A
CACNA1E	SLC7A5	BST1	CAMK4
CACNA1G	SYNGAP1	C12ORF57	CAPRIN1
CACNA1I	TAF1	CADM1	CASK
CAMK2A	TBC1D7	CAMTA1	CCDC88C
CAMK2B	TSC1	CAPRIN1	CCT4
CAMSAP2	TSC2	CC2D1A	CD99L2
CAMTA1	WNT1	CCNG1	CGNL1
CASK	WNT2	CCNK	CHKB
CC2D1A	XPO1	CCT4	CLASP1
CCDC88C	YY1	CD44	CMIP
CDC42BPB		CD99L2	CNTN5
CDKL5		CDKN1B	CNTNAP4
CHD3		CEP290	CRHR2
CHD5		CEP41	CSNK1D
CHD7		CHD2	CSNK1E
CHD8		CHD3	CUL3
CHKB		CHD5	CUX2
CIC		CHD7	CXCR3
CLASP1		CHD8	DAPK1
CPT2		CHMP1A	DAPP1
CREBBP		CHRM3	DCX
CTNNB1		CHST5	DGKZ
CTNND2		CLASP1	DLG1
CUL7		CLSTN3	DLGAP1
CUX1		CNR2	DLGAP2
CUX2		CNTN4	DLGAP3
DAGLA		CSNK1D	DLX2
DAPK1		CTNNB1	DMPK
DGKZ		CUL7	DMXL2
DHX30		CUX1	DNAH3
DIP2A		CYFIP1	DNER
DIP2C		DAB1	DOCK1
DLG4		DCTN5	DOCK4
DLGAP1		DCUN1D1	DVL1
DLGAP2		DDX11	DYRK1A
DLGAP3		DDX3X	ELP4
DMXL2		DENR	EN2
DNAH17		DHCR7	ESR1
DOCK1		DHX30	ETFB
DOCK4		DIAPH3	EXOC6
DPYSL2		DLG1	FABP3
DPYSL3		DLG4	FGFR2
DSCAM		DMPK	FHIT
DST		DMXL2	FOLH1
DYNC1H1		DNAJC19	GABRA4
EEF1A2		DNM1L	GABRG3
EHMT1		DOCK1	GAP43
EML1		DOLK	GRID1
EP300		DPYD	GRM8
EP400		DPYSL2	GTF2I
EPPK1		DYNC1H1	GUCY1A2
EXOC3		EEF1A2	HCFC1
EXOC6B		EHMT1	HDAC3
FAT1		EIF3G	HDAC6
FBN1		EIF4E	HECW2
FRMPD4		ELOVL2	HIVEP3
GABBR2		ELP4	HLA-G
GGNBP2		EP400	HNRNPU
GNAS		EPS8	HRAS
GRIK2		ERBIN	HTR3A
GRIK3		ESR1	IL16
GRIN1		ETFB	IL17A
GRIN2A		EXOC5	IL1R2
GRIN2B		EXOC6	IL6
GRM4		EXOC6B	KCND2
GRM5		FAN1	KCNJ15
GSK3B		FBXO11	KCNK7
HCFC1		FBXO33	KCNMA1
HDAC4		FGFR2	KCNQ3
HDLBP		FHIT	KDM4B
HECTD4		FRK	KDM5C
HERC2		GADD45B	KIF21B
HIVEP3		GGNBP2	KMO
HUWE1		GLO1	LAT
IQSEC2		GNA14	LIN7B
ITGA4		GNAS	LRBA
ITPR1		GNB1L	MAL
KAT6A		GPC6	MAOB
KCNB1		GPD2	MAP2
KCND2		GRM4	MBD3
KCNMA1		GSK3B	MBD4
KCNQ2		GSN	MCPH1
KCNQ3		H2AFZ	MED12
KCNT1		HCFC1	MED13L
KDM4B		HDAC3	MEGF10
KDM5B		HDAC8	MEIS2
KDM5C		HDLBP	MPP6
KDM6B		HLA-A	MSR1
KIF13B		HMGN1	MTF1
KIF21B		HNRNPH2	MTHFR
KIF5C		HNRNPU	MTX2
KMT2A		HUWE1	MUC4
KMT2C		ICA1	MYO9B
KMT2E		IFNGR1	MYOZ1
LAMB1		ILF2	NAA15
LEO1		IQGAP3	NCKAP5
LRBA		IQSEC2	NCKAP5L
LRP2		ITPR1	NEFL
LRRC7		JARID2	NELL1
MAGED1		JMJD1C	NEO1
MAP2		KAT6A	NOS2
MAPK1		KATNAL1	NR1D1
MBD5		KDM4C	NR2F1
MCM6		KDM5C	NRCAM
MED12		KDM6A	NRP2
MED13		KIAA1586	NTRK3
MED13L		KIF13B	NUAK1
MIB1		KIF14	NUP133
MKL2		KLC2	OPHN1
MTOR		KMT2E	OTX1
MTR		KMT5B	OXT
MYH10		KPTN	OXTR
MYO16		KRR1	PACS1
MYO5A		LAT	PCCA
MYO9B		LEO1	PCDH10
MYT1L		LPL	PCDH11X
NAV2		LRBA	PDE4B
NBEA		MAGED1	PHB
NCKAP1		MAOA	PHF8
NCKAP5L		MAP2	PLCD1
NCOR1		MAPK8IP2	PLXNA3
NEO1		MBD1	POT1
NF1		MBD4	PPFIA1
NFIX		MCM4	PRICKLE1
NLGN2		MCM6	PRICKLE2
NLGN3		MECP2	PRKD1
NPAS2		MED12	PTEN
NR2F1		MED13	PTGS2
NRXN1		MEIS2	PTK7
NRXN2		MET	RAB2A
NRXN3		MPP6	RAI1
NSD1		MSN	RASSF5
NTRK2		MTF1	RBMS3
NTRK3		MTHFR	RERE
NUAK1		MTR	RIMS3
NUP133		MTX2	RORA
OTUD7A		MYH10	RPS6KA2
PACS1		MYO1E	SBF1
PACS2		NAA15	SETBP1
PCDH10		NAALADL2	SEZ6L2
PCDH9		NCKAP1	SGSM3
PCDHA4		NCKAP5L	SH3KBP1
PCDHAC2		NELL1	SHANK3
PDE4B		NIPBL	SIK1
PER1		NOTCH2NL	SIN3A
PHRF1		NR1H2	SLC16A7
PLCB1		NR4A2	SLC1A1
PLPPR4		NRCAM	SLC22A15
PLXNA4		NSD1	SLC25A27
PLXNB1		NUDCD2	SLC25A39
PREX1		OFD1	SLC33A1
PRICKLE2		OGT	SLC35B1
PRKCB		OTX1	SLC39A11
PRR12		P2RX4	SLC6A3
PTEN		P4HA2	SLC7A3
PTPN11		PATJ	SLC7A5
PTPRT		PCCB	SLC9A9
PXDN		PCDH10	SLCO1B3
RAPGEF4		PCDHA11	SMARCA4
RELN		PCDHA12	SMARCC2
RERE		PECR	SPARCL1
ROBO1		PER2	SRGAP3
SAMD11		PHB	SSRP1
SASH1		PHF2	STAG1
SBF1		PHF8	STK39
SCN2A		PHIP	STX1A
SCN8A		PHRF1	SUCLG2
SETD2		PIK3R2	SYT1
SETD5		PINX1	TBL1XR1
SETDB1		PLAUR	TCF20
SETDB2		PLXNB1	TCF4
SEZ6L2		PNPLA7	TERT
SGSH		POGZ	THBS1
SHANK1		POLA2	TNN
SHANK2		POMT1	TRAF7
SHANK3		PPM1D	TSHZ3
SLC12A5		PPP2R1B	TTN
SLC1A2		PPP2R5D	UBE3B
SLC24A2		PRICKLE1	UPF2
SLC27A4		PRKDC	VASH1
SLC6A1		PRPF39	VDR
SLITRK5		PSMD10	VLDLR
SMARCA2		PSMD12	WDFY3
SMARCA4		PTEN	WDR26
SMARCC2		RAB2A	WNT2
SNAP25		RAB43	XIRP1
SND1		RAD21	XPO1
SPARCL1		RBM27	ZBTB16
SRGAP3		RBM8A	ZNF385B
SSRP1		RERE	ZNF462
STXBP1		RFWD2	ZSWIM6
STXBP5		RLIM
SYN1		RNF38
SYNE1		RNPS1
SYNGAP1		ROBO1
SYNJ1		RPL10
SYT1		RPP25
TAF1		SAE1
TANC2		SCFD2
TAOK2		SCP2
TCF20		SERPINE1
TCF4		SETD5
THRA		SETDB1
TNRC6B		SETDB2
TOP1		SEZ6L2
TOP3B		SGSH
TRIO		SGSM3
TRIP12		SIN3A
TSC2		SLC12A5
TSHZ3		SLC16A7
TSPAN7		SLC25A12
TSPOAP1		SLC25A24
UBE3B		SLC27A4
UBE3C		SLC30A5
UBR5		SLC33A1
UNC13A		SLC35B1
UPF2		SLC39A11
USP7		SLC4A10
VLDLR		SMARCA2
WASF1		SMARCC2
WDFY3		SMC1A
ZC3H4		SMC3
ZNF18		SMG6
ZNF407		SND1
ZNF462		SNX14
ZNF827		SOD1
		ST7
		STAG1
		STAT1
		STK39
		STX1A
		STXBP1
		SUCLG2
		SYAP1
		SYNCRIP
		SYNGAP1
		SYT1
		TAF1C
		TAF6
		TAOK2
		TBC1D23
		TBC1D7
		TCF7L2
		TET2
		THAP8
		THBS1
		TMEM231
		TMLHE
		TNRC6B
		TOMM20
		TOP3B
		TRAPPC6B
		TRIP12
		TSC1
		TSC2
		TSN
		TTI2
		TUBGCP5
		UBE2H
		UBE3B
		UBE3C
		UBL7
		UBR5
		UBR7
		UPF2
		UPF3B
		USP15
		USP7
		VDR
		VRK3
		WAC
		WWOX
		XPC
		XPO1
		YWHAE
		YY1
		ZMYND11
		ZNF292
		ZNF548
		ZNF559
		ZNF8
		ZWILCH
