# Supplementary material for: The mTOR Signaling Pathway Activity and Vitamin D Availability Control the Expression of Most Autism Predisposition Genes
Source: Int J Mol Sci. 2019 Dec 15;20(24):6332. doi: 10.3390/ijms20246332 (PMC6940974; doi:10.3390/ijms20246332)
Supplement: Supplementary file 1 [file ijms-20-06332-s001.zip › Supplementary table S4.xlsx]

## Sheet: SFARI genes with gene score 1-3
FMRP target genes	mTOR signalling pathway genes	mTOR-modulated genes	Vitamin D sensitive genes and elements
ADCY3	CCT4	AGAP2	AMPD1
ADNP	CTNNB1	AKAP9	AMT
AGAP2	CUL7	ANK3	ANKRD11
AGO1	DYRK1A	ANKRD11	ARID1B
AHDC1	LZTR1	APH1A	ASTN2
AKAP9	MTOR	ASTN2	ATP10A
ANK2	PAK2	ATP2B2	BCKDK
ANK3	PRKCB	BCKDK	CACNA2D3
ANKRD11	PTEN	CAPRIN1	CAPRIN1
APBB1	SLC7A5	CC2D1A	CCT4
ARID1B	SYNGAP1	CCNG1	CGNL1
ASH1L	TSC2	CCT4	CLASP1
ATP2B2		CEP41	CNTN5
AUTS2		CHD2	CNTNAP4
CACNA1E		CHD8	CUL3
CC2D1A		CHMP1A	DAPP1
CDC42BPB		CLASP1	DLGAP1
CHD8		CNTN4	DYRK1A
CIC		CTNNB1	ELP4
CLASP1		CUL7	ETFB
CTNNB1		CUX1	GABRG3
CTNND2		CYFIP1	GRID1
CUL7		DDX3X	HECW2
CUX1		DENR	HIVEP3
DIP2A		DPYSL2	KCNQ3
DIP2C		DYNC1H1	KDM5C
DLGAP1		EHMT1	MED13L
DPYSL2		ELP4	MYO9B
DSCAM		EP400	NAA15
DYNC1H1		ERBIN	NUAK1
EHMT1		ETFB	OPHN1
EP400		GGNBP2	OXTR
FBN1		HMGN1	PHB
GGNBP2		ICA1	PRICKLE1
GRIK2		ILF2	PRICKLE2
GRIN1		JARID2	PTEN
GRIN2B		KAT6A	PTK7
HECTD4		KDM4C	RAB2A
HIVEP3		KDM5C	RAI1
KAT6A		KDM6A	SBF1
KCNQ2		KIAA1586	SETBP1
KCNQ3		KIF14	SHANK3
KDM5B		KMT2E	SLC35B1
KDM5C		KMT5B	SLC6A3
KDM6B		LEO1	SLC7A3
KMT2A		MECP2	SLC7A5
KMT2C		MED13	SMARCA4
KMT2E		MET	SMARCC2
LAMB1		MYH10	SPARCL1
LEO1		NAA15	TBL1XR1
MBD5		NCKAP1	TCF20
MED13		NUDCD2	TCF4
MED13L		P4HA2	WDFY3
MTOR		PER2
MYH10		PHB
MYO5A		PHF2
MYO9B		PHIP
MYT1L		PHRF1
NAV2		PLXNB1
NCKAP1		POGZ
NCOR1		PRICKLE1
NLGN3		PTEN
NRXN1		RAB2A
NRXN3		RAB43
NUAK1		RBM27
OTUD7A		SAE1
PHRF1		SETD5
PLCB1		SLC12A5
PLXNA4		SLC35B1
PLXNB1		SMARCC2
PREX1		STXBP1
PRICKLE2		SYNGAP1
PRKCB		TAF6
PTEN		TAOK2
RELN		TCF7L2
SBF1		TET2
SCN2A		TMLHE
SCN8A		TNRC6B
SETD2		TRIP12
SETD5		TSC2
SHANK1		UBE3C
SHANK2		UBR5
SHANK3		UPF3B
SLC12A5		USP15
SLC6A1		USP7
SLITRK5		WAC
SMARCA4		WWOX
SMARCC2		ZMYND11
SPARCL1
STXBP1
STXBP5
SYNGAP1
TANC2
TAOK2
TCF20
TCF4
TNRC6B
TRIO
TRIP12
TSC2
UBE3C
UBR5
USP7
WDFY3
ZC3H4
